# Supplementary material for: Effects of Lagenaria siceraria (Molina) Standl polysaccharides on growth performance, immune function, cecum microorganisms and short-chain fatty acids in broilers
Source: Front Vet Sci. 2024 Oct 15;11:1428623. doi: 10.3389/fvets.2024.1428623 (PMC11520179; doi:10.3389/fvets.2024.1428623)
Supplement: Supplementary file 1 [file Table_1.xlsx]

## Sheet: Sheet1
					Composition and structural analysis of LSP
	Fig 1A				Fig 1B				Fig 1C				Fig 1D
	Tube Number	absorbance	NaCl			A(X)	B(Y)			Application Name	LabSolutions			Application Name	LabSolutions
		490nm	mol/L		1	399.675	0			Version	5.83 LE			Version	5.83 LE
	1	0.335	0		2	400.157	0			Data File Name				Data File Name
	2	0.29489	0		3	400.639	0			Output Date				Output Date
	3	0.27665	0		4	401.121	100			Output Time				Output Time
	4	0.25169	0		5	401.603	99.8139
	5	0.23936	0		6	402.085	99.6279			[Configuration]				[Configuration]
	6	0.26265	0		7	402.567	99.4416			Instrument Name	D:\aytursun\大青叶\混标-39-1.gcd			Instrument Name	E:\aytursun\20231004\3.gcd
	7	0.26531	0		8	403.05	99.2561			2023-10-04				2023-10-04
	8	0.29005	0		9	403.532	99.0738			18:14:52				18:10:34
	9	0.29784	0		10	404.014	98.8909
	10	0.31216	0		11	404.496	98.7061
	11	0.28918	0		12	404.978	98.5134			20160722-164911-Instrument1				20160722-164911-Instrument1
	12	0.28667	0		13	405.46	98.3019			Instrument #	1			Instrument #	1
	13	0.28625	0		14	405.942	98.0858			Line #	1			Line #	1
	14	0.30197	0		15	406.424	97.875			# of Detectors	1			# of Detectors	1
	15	0.32155	0		16	406.906	97.6713			Detector ID	DET#1			Detector ID	DET#1
	16	0.34638	0		17	407.389	97.4768			Detector Name	SFID1			Detector Name	SFID1
	17	0.37791	0		18	407.871	97.3006			# of Channels	1			# of Channels	1
	18	0.41088	0		19	408.353	97.147			--				--
	19	0.44818	0		20	408.835	97.0316			[Chromatogram (Ch1)]				[Chromatogram (Ch1)]
	20	0.49091	0		21	409.317	96.9806			Interval(msec)	40			Interval(msec)	40
	21	0.52366	0		22	409.799	96.9675			# of Points	58999			# of Points	54621
	22	0.5451	0		23	410.281	96.9769			Start Time(min)	0.001			Start Time(min)	0.001
	23	0.51355	0		24	410.764	97.0029			End Time(min)	39.333			End Time(min)	36.414
	24	0.46384	0		25	411.246	97.0338			R.Time (min)	Intensity			R.Time (min)	Intensity
	25	0.39062	0		26	411.728	97.0714			0.00067	-68			0.00067	2591
	26	0.32759	0		27	412.21	97.1147			0.00133	-68			0.00133	2591
	27	0.2625	0		28	412.692	97.16			0.002	-68			0.002	2592
	28	0.2365	0		29	413.174	97.2044			0.00267	-68			0.00267	2593
	29	0.23912	0		30	413.656	97.2438			0.00333	-68			0.00333	2593
	30	0.24639	0		31	414.138	97.2734			0.004	-68			0.004	2594
	31	0.24464	0.2		32	414.62	97.2923			0.00467	-68			0.00467	2595
	32	0.24996	0.2		33	415.103	97.3021			0.00533	-68			0.00533	2595
	33	0.2737	0.2		34	415.585	97.2904			0.006	-68			0.006	2596
	34	0.28695	0.2		35	416.067	97.251			0.00667	-68			0.00667	2597
	35	0.28983	0.2		36	416.549	97.1667			0.00733	-68			0.00733	2597
	36	0.30577	0.2		37	417.031	97.0089			0.008	-68			0.008	2598
	37	0.3197	0.2		38	417.513	96.8064			0.00867	-68			0.00867	2598
	38	0.32069	0.2		39	417.995	96.5766			0.00933	-69			0.00933	2599
	39	0.33159	0.2		40	418.477	96.3256			0.01	-69			0.01	2599
	40	0.34802	0.2		41	418.959	96.0658			0.01067	-69			0.01067	2600
	41	0.35832	0.2		42	419.442	95.796			0.01133	-69			0.01133	2600
	42	0.36865	0.2		43	419.924	95.5177			0.012	-69			0.012	2600
	43	0.38035	0.2		44	420.406	95.2365			0.01267	-69			0.01267	2601
	44	0.39368	0.2		45	420.888	94.9584			0.01333	-69			0.01333	2601
	45	0.44078	0.2		46	421.37	94.6841			0.014	-69			0.014	2602
	46	0.68496	0.2		47	421.852	94.4159			0.01467	-69			0.01467	2602
	47	1.27464	0.2		48	422.334	94.1549			0.01533	-69			0.01533	2602
	48	1.88126	0.2		49	422.816	93.8998			0.016	-69			0.016	2603
	49	2.48162	0.2		50	423.298	93.6596			0.01667	-69			0.01667	2603
	50	3.04703	0.2		51	423.781	93.4395			0.01733	-69			0.01733	2604
	51	3.41244	0.2		52	424.263	93.2506			0.018	-69			0.018	2604
	52	3.41688	0.2		53	424.745	93.1118			0.01867	-70			0.01867	2605
	53	3.40035	0.2		54	425.227	93.0056			0.01933	-70			0.01933	2605
	54	3.29823	0.2		55	425.709	92.9218			0.02	-70			0.02	2606
	55	2.94838	0.2		56	426.191	92.8576			0.02067	-70			0.02067	2607
	56	2.54116	0.2		57	426.673	92.8066			0.02133	-70			0.02133	2607
	57	2.10353	0.2		58	427.155	92.7691			0.022	-70			0.022	2608
	58	1.57269	0.2		59	427.637	92.7449			0.02267	-70			0.02267	2609
	59	1.10009	0.2		60	428.12	92.7295			0.02333	-70			0.02333	2609
	60	0.87813	0.2		61	428.602	92.717			0.024	-70			0.024	2610
	61	0.6934	0.4		62	429.084	92.7114			0.02467	-70			0.02467	2611
	62	0.55488	0.4		63	429.566	92.7147			0.02533	-70			0.02533	2611
	63	0.5144	0.4		64	430.048	92.589			0.026	-71			0.026	2612
	64	0.47604	0.4		65	430.53	92.4731			0.02667	-71			0.02667	2613
	65	0.43596	0.4		66	431.012	92.3662			0.02733	-71			0.02733	2613
	66	0.41645	0.4		67	431.495	92.2676			0.028	-71			0.028	2614
	67	0.39267	0.4		68	431.977	92.1779			0.02867	-71			0.02867	2615
	68	0.36669	0.4		69	432.459	92.0979			0.02933	-71			0.02933	2616
	69	0.36289	0.4		70	432.941	92.0257			0.03	-71			0.03	2617
	70	0.35322	0.4		71	433.423	91.96			0.03067	-71			0.03067	2617
	71	0.37053	0.4		72	433.905	91.8997			0.03133	-71			0.03133	2618
	72	0.36934	0.4		73	434.387	91.8438			0.032	-71			0.032	2619
	73	0.39224	0.4		74	434.869	91.7919			0.03267	-71			0.03267	2620
	74	0.3806	0.4		75	435.351	91.7435			0.03333	-71			0.03333	2621
	75	0.41333	0.4		76	435.834	91.6984			0.034	-71			0.034	2622
	76	0.43491	0.4		77	436.316	91.6564			0.03467	-71			0.03467	2623
	77	0.48307	0.4		78	436.798	91.616			0.03533	-71			0.03533	2624
	78	0.53292	0.4		79	437.28	91.5758			0.036	-71			0.036	2625
	79	0.66745	0.4		80	437.762	91.5354			0.03667	-71			0.03667	2626
	80	0.71645	0.4		81	438.244	91.4943			0.03733	-72			0.03733	2626
	81	0.7401	0.4		82	438.726	91.4506			0.038	-72			0.038	2627
	82	0.73567	0.4		83	439.208	91.4028			0.03867	-72			0.03867	2628
	83	0.69357	0.4		84	439.69	91.3482			0.03933	-72			0.03933	2629
	84	0.59678	0.4		85	440.173	91.2819			0.04	-72			0.04	2630
	85	0.56238	0.4		86	440.655	91.2079			0.04067	-72			0.04067	2631
	86	0.51667	0.4		87	441.137	91.1287			0.04133	-72			0.04133	2632
	87	0.49346	0.4		88	441.619	91.0449			0.042	-72			0.042	2633
	88	0.47568	0.4		89	442.101	90.9575			0.04267	-72			0.04267	2634
	89	0.46259	0.4		90	442.583	90.8667			0.04333	-72			0.04333	2636
	90	0.43479	0.4		91	443.065	90.7725			0.044	-72			0.044	2637
	91	0.43507	0.4		92	443.547	90.6759			0.04467	-73			0.04467	2638
	92	0.42821	0.4		93	444.029	90.5789			0.04533	-73			0.04533	2639
	93	0.43507	0.4		94	444.512	90.4796			0.046	-73			0.046	2640
	94	0.42821	0.4		95	444.994	90.377			0.04667	-73			0.04667	2641
	95	0.43507	0.4		96	445.476	90.2707			0.04733	-73			0.04733	2642
	96	0.42821	0.4		97	445.958	90.1607			0.048	-73			0.048	2643
	97	0.43507	0.4		98	446.44	90.0461			0.04867	-73			0.04867	2644
	98	0.42821	0.4		99	446.922	89.9265			0.04933	-73			0.04933	2646
	99	0.42821	0.4		100	447.404	89.8005			0.05	-73			0.05	2647
	100	0.42821	0.4		101	447.886	89.6653			0.05067	-73			0.05067	2648
					102	448.369	89.5238			0.05133	-73			0.05133	2649
					103	448.851	89.3779			0.052	-74			0.052	2650
					104	449.333	89.2284			0.05267	-74			0.05267	2652
					105	449.815	89.0765			0.05333	-74			0.05333	2653
					106	450.297	88.9223			0.054	-74			0.054	2654
					107	450.779	88.766			0.05467	-74			0.05467	2655
					108	451.261	88.6084			0.05533	-74			0.05533	2656
					109	451.743	88.45			0.056	-74			0.056	2658
					110	452.226	88.291			0.05667	-74			0.05667	2659
					111	452.708	88.1321			0.05733	-74			0.05733	2660
					112	453.19	87.9732			0.058	-74			0.058	2661
					113	453.672	87.8146			0.05867	-74			0.05867	2662
					114	454.154	87.6571			0.05933	-74			0.05933	2664
					115	454.636	87.5016			0.06	-74			0.06	2665
					116	455.118	87.3493			0.06067	-74			0.06067	2666
					117	455.6	87.2026			0.06133	-74			0.06133	2667
					118	456.082	87.0595			0.062	-74			0.062	2668
					119	456.565	86.9189			0.06267	-75			0.06267	2669
					120	457.047	86.7808			0.06333	-75			0.06333	2670
					121	457.529	86.6444			0.064	-75			0.064	2672
					122	458.011	86.5099			0.06467	-75			0.06467	2673
					123	458.493	86.3772			0.06533	-75			0.06533	2674
					124	458.975	86.2458			0.066	-75			0.066	2675
					125	459.457	86.1149			0.06667	-75			0.06667	2676
					126	459.939	85.9854			0.06733	-75			0.06733	2678
					127	460.421	85.8578			0.068	-75			0.068	2679
					128	460.904	85.7322			0.06867	-75			0.06867	2680
					129	461.386	85.6089			0.06933	-76			0.06933	2682
					130	461.868	85.4881			0.07	-76			0.07	2683
					131	462.35	85.3702			0.07067	-76			0.07067	2684
					132	462.832	85.2559			0.07133	-76			0.07133	2686
					133	463.314	85.1466			0.072	-76			0.072	2687
					134	463.796	85.041			0.07267	-76			0.07267	2689
					135	464.278	84.938			0.07333	-76			0.07333	2690
					136	464.761	84.8372			0.074	-76			0.074	2692
					137	465.243	84.738			0.07467	-76			0.07467	2693
					138	465.725	84.6405			0.07533	-76			0.07533	2695
					139	466.207	84.5445			0.076	-76			0.076	2696
					140	466.689	84.45			0.07667	-77			0.07667	2698
					141	467.171	84.3568			0.07733	-77			0.07733	2699
					142	467.653	84.2646			0.078	-77			0.078	2701
					143	468.135	84.1728			0.07867	-77			0.07867	2703
					144	468.618	84.0815			0.07933	-77			0.07933	2704
					145	469.1	83.9905			0.08	-77			0.08	2706
					146	469.582	83.8991			0.08067	-77			0.08067	2708
					147	470.064	83.8067			0.08133	-77			0.08133	2710
					148	470.546	83.7118			0.082	-77			0.082	2711
					149	471.028	83.6123			0.08267	-77			0.08267	2713
					150	471.51	83.5104			0.08333	-77			0.08333	2715
					151	471.992	83.4076			0.084	-77			0.084	2716
					152	472.474	83.3044			0.08467	-77			0.08467	2718
					153	472.957	83.2019			0.08533	-77			0.08533	2720
					154	473.439	83.1			0.086	-77			0.086	2722
					155	473.921	82.9985			0.08667	-77			0.08667	2723
					156	474.403	82.8976			0.08733	-77			0.08733	2725
					157	474.885	82.7972			0.088	-77			0.088	2727
					158	475.367	82.6982			0.08867	-77			0.08867	2728
					159	475.849	82.6014			0.08933	-77			0.08933	2730
					160	476.331	82.5068			0.09	-78			0.09	2731
					161	476.813	82.4142			0.09067	-78			0.09067	2733
					162	477.296	82.3254			0.09133	-78			0.09133	2734
					163	477.778	82.2412			0.092	-78			0.092	2736
					164	478.26	82.164			0.09267	-78			0.09267	2737
					165	478.742	82.0981			0.09333	-78			0.09333	2739
					166	479.224	82.0391			0.094	-78			0.094	2740
					167	479.706	81.9841			0.09467	-78			0.09467	2741
					168	480.188	81.9321			0.09533	-78			0.09533	2743
					169	480.67	81.881			0.096	-78			0.096	2744
					170	481.152	81.831			0.09667	-78			0.09667	2745
					171	481.635	81.7818			0.09733	-79			0.09733	2746
					172	482.117	81.733			0.098	-79			0.098	2747
					173	482.599	81.684			0.09867	-79			0.09867	2748
					174	483.081	81.6339			0.09933	-79			0.09933	2750
					175	483.563	81.5815			0.1	-79			0.1	2751
					176	484.045	81.5266			0.10067	-79			0.10067	2751
					177	484.527	81.4694			0.10133	-79			0.10133	2752
					178	485.01	81.4073			0.102	-79			0.102	2753
					179	485.492	81.339			0.10267	-79			0.10267	2754
					180	485.974	81.2611			0.10333	-79			0.10333	2755
					181	486.456	81.1675			0.104	-79			0.104	2756
					182	486.938	81.0641			0.10467	-79			0.10467	2756
					183	487.42	80.9546			0.10533	-79			0.10533	2757
					184	487.902	80.8401			0.106	-79			0.106	2758
					185	488.384	80.7232			0.10667	-79			0.10667	2758
					186	488.866	80.6035			0.10733	-79			0.10733	2759
					187	489.349	80.4814			0.108	-79			0.108	2759
					188	489.831	80.3577			0.10867	-79			0.10867	2760
					189	490.313	80.2335			0.10933	-79			0.10933	2760
					190	490.795	80.1092			0.11	-79			0.11	2761
					191	491.277	79.9855			0.11067	-79			0.11067	2761
					192	491.759	79.8624			0.11133	-79			0.11133	2761
					193	492.241	79.7398			0.112	-79			0.112	2762
					194	492.723	79.6199			0.11267	-80			0.11267	2762
					195	493.205	79.5037			0.11333	-80			0.11333	2762
					196	493.688	79.3942			0.114	-80			0.114	2763
					197	494.17	79.2963			0.11467	-80			0.11467	2763
					198	494.652	79.2052			0.11533	-80			0.11533	2763
					199	495.134	79.118			0.116	-80			0.116	2763
					200	495.616	79.0338			0.11667	-80			0.11667	2764
					201	496.098	78.9503			0.11733	-80			0.11733	2764
					202	496.58	78.8679			0.118	-80			0.118	2764
					203	497.062	78.7866			0.11867	-80			0.11867	2765
					204	497.545	78.7055			0.11933	-80			0.11933	2765
					205	498.027	78.6239			0.12	-80			0.12	2765
					206	498.509	78.5415			0.12067	-80			0.12067	2766
					207	498.991	78.4576			0.12133	-80			0.12133	2766
					208	499.473	78.3721			0.122	-80			0.122	2767
					209	499.955	78.2853			0.12267	-80			0.12267	2767
					210	500.437	78.1954			0.12333	-80			0.12333	2768
					211	500.919	78.1013			0.124	-80			0.124	2768
					212	501.401	78.0004			0.12467	-80			0.12467	2769
					213	501.884	77.8886			0.12533	-80			0.12533	2770
					214	502.366	77.7701			0.126	-80			0.126	2770
					215	502.848	77.6475			0.12667	-80			0.12667	2771
					216	503.33	77.5218			0.12733	-80			0.12733	2772
					217	503.812	77.3949			0.128	-80			0.128	2773
					218	504.294	77.2666			0.12867	-80			0.12867	2774
					219	504.776	77.137			0.12933	-80			0.12933	2775
					220	505.258	77.0067			0.13	-80			0.13	2776
					221	505.74	76.8762			0.13067	-80			0.13067	2777
					222	506.223	76.7461			0.13133	-81			0.13133	2778
					223	506.705	76.6173			0.132	-81			0.132	2779
					224	507.187	76.4899			0.13267	-81			0.13267	2781
					225	507.669	76.3636			0.13333	-81			0.13333	2782
					226	508.151	76.2404			0.134	-81			0.134	2784
					227	508.633	76.1214			0.13467	-81			0.13467	2785
					228	509.115	76.0095			0.13533	-81			0.13533	2787
					229	509.597	75.9095			0.136	-81			0.136	2789
					230	510.079	75.8164			0.13667	-81			0.13667	2790
					231	510.562	75.7274			0.13733	-81			0.13733	2792
					232	511.044	75.6415			0.138	-81			0.138	2794
					233	511.526	75.5567			0.13867	-81			0.13867	2796
					234	512.008	75.4731			0.13933	-81			0.13933	2798
					235	512.49	75.3902			0.14	-81			0.14	2800
					236	512.972	75.3069			0.14067	-81			0.14067	2802
					237	513.454	75.2217			0.14133	-81			0.14133	2804
					238	513.937	75.1351			0.142	-81			0.142	2806
					239	514.419	75.0471			0.14267	-81			0.14267	2808
					240	514.901	74.9576			0.14333	-81			0.14333	2811
					241	515.383	74.8667			0.144	-82			0.144	2813
					242	515.865	74.7736			0.14467	-82			0.14467	2815
					243	516.347	74.6777			0.14533	-82			0.14533	2817
					244	516.829	74.5784			0.146	-82			0.146	2820
					245	517.311	74.4748			0.14667	-82			0.14667	2822
					246	517.793	74.3672			0.14733	-82			0.14733	2824
					247	518.275	74.2559			0.148	-82			0.148	2827
					248	518.758	74.1405			0.14867	-82			0.14867	2829
					249	519.24	74.0205			0.14933	-82			0.14933	2831
					250	519.722	73.8965			0.15	-82			0.15	2834
					251	520.204	73.7685			0.15067	-82			0.15067	2836
					252	520.686	73.6377			0.15133	-82			0.15133	2838
					253	521.168	73.5065			0.152	-82			0.152	2841
					254	521.65	73.3714			0.15267	-82			0.15267	2843
					255	522.132	73.2299			0.15333	-82			0.15333	2846
					256	522.615	73.0816			0.154	-82			0.154	2848
					257	523.097	72.9269			0.15467	-82			0.15467	2851
					258	523.579	72.762			0.15533	-82			0.15533	2853
					259	524.061	72.5852			0.156	-82			0.156	2856
					260	524.543	72.3904			0.15667	-82			0.15667	2858
					261	525.025	72.1671			0.15733	-82			0.15733	2861
					262	525.507	71.9267			0.158	-82			0.158	2864
					263	525.989	71.6763			0.15867	-82			0.15867	2866
					264	526.471	71.4188			0.15933	-82			0.15933	2869
					265	526.954	71.1589			0.16	-82			0.16	2872
					266	527.436	70.897			0.16067	-82			0.16067	2874
					267	527.918	70.6341			0.16133	-82			0.16133	2877
					268	528.4	70.373			0.162	-82			0.162	2880
					269	528.882	70.1167			0.16267	-83			0.16267	2883
					270	529.364	69.8654			0.16333	-83			0.16333	2886
					271	529.846	69.62			0.164	-83			0.164	2888
					272	530.328	69.3814			0.16467	-83			0.16467	2892
					273	530.811	69.1496			0.16533	-83			0.16533	2895
					274	531.293	68.9279			0.166	-83			0.166	2898
					275	531.775	68.7182			0.16667	-83			0.16667	2901
					276	532.257	68.5243			0.16733	-83			0.16733	2904
					277	532.739	68.3521			0.168	-83			0.168	2908
					278	533.221	68.1972			0.16867	-83			0.16867	2911
					279	533.703	68.0573			0.16933	-83			0.16933	2915
					280	534.185	67.9327			0.17	-83			0.17	2918
					281	534.668	67.8232			0.17067	-83			0.17067	2922
					282	535.15	67.7278			0.17133	-83			0.17133	2925
					283	535.632	67.6467			0.172	-83			0.172	2929
					284	536.114	67.5766			0.17267	-83			0.17267	2933
					285	536.596	67.5122			0.17333	-83			0.17333	2936
					286	537.078	67.4608			0.174	-83			0.174	2940
					287	537.56	67.4282			0.17467	-83			0.17467	2944
					288	538.042	67.4146			0.17533	-83			0.17533	2948
					289	538.524	67.4201			0.176	-83			0.176	2951
					290	539.006	67.4518			0.17667	-83			0.17667	2955
					291	539.489	67.513			0.17733	-83			0.17733	2959
					292	539.971	67.6157			0.178	-83			0.178	2962
					293	540.453	67.7803			0.17867	-83			0.17867	2966
					294	540.935	67.9848			0.17933	-83			0.17933	2969
					295	541.417	68.216			0.18	-83			0.18	2973
					296	541.899	68.4682			0.18067	-83			0.18067	2976
					297	542.381	68.7314			0.18133	-83			0.18133	2980
					298	542.864	69.0062			0.182	-83			0.182	2983
					299	543.346	69.2912			0.18267	-83			0.18267	2986
					300	543.828	69.5824			0.18333	-83			0.18333	2989
					301	544.31	69.8767			0.184	-83			0.184	2993
					302	544.792	70.1702			0.18467	-83			0.18467	2996
					303	545.274	70.4582			0.18533	-83			0.18533	2999
					304	545.756	70.7392			0.186	-83			0.186	3002
					305	546.238	71.0138			0.18667	-83			0.18667	3005
					306	546.72	71.2711			0.18733	-83			0.18733	3009
					307	547.202	71.5052			0.188	-83			0.188	3012
					308	547.685	71.7013			0.18867	-84			0.18867	3015
					309	548.167	71.8353			0.18933	-84			0.18933	3018
					310	548.649	71.9297			0.19	-84			0.19	3021
					311	549.131	71.998			0.19067	-84			0.19067	3024
					312	549.613	72.0439			0.19133	-84			0.19133	3027
					313	550.095	72.0764			0.192	-84			0.192	3030
					314	550.577	72.0945			0.19267	-84			0.19267	3033
					315	551.059	72.0988			0.19333	-84			0.19333	3036
					316	551.542	72.0942			0.194	-84			0.194	3039
					317	552.024	72.0871			0.19467	-84			0.19467	3042
					318	552.506	72.0746			0.19533	-84			0.19533	3045
					319	552.988	72.0555			0.196	-84			0.196	3048
					320	553.47	72.0302			0.19667	-84			0.19667	3051
					321	553.952	71.9973			0.19733	-84			0.19733	3054
					322	554.434	71.9604			0.198	-84			0.198	3057
					323	554.916	71.9213			0.19867	-84			0.19867	3060
					324	555.399	71.8835			0.19933	-84			0.19933	3063
					325	555.881	71.8526			0.2	-84			0.2	3065
					326	556.363	71.8237			0.20067	-84			0.20067	3068
					327	556.845	71.7942			0.20133	-84			0.20133	3071
					328	557.327	71.7636			0.202	-84			0.202	3074
					329	557.809	71.7303			0.20267	-84			0.20267	3076
					330	558.291	71.6945			0.20333	-84			0.20333	3079
					331	558.773	71.6565			0.204	-85			0.204	3082
					332	559.255	71.615			0.20467	-85			0.20467	3084
					333	559.737	71.5686			0.20533	-85			0.20533	3086
					334	560.22	71.5187			0.206	-85			0.206	3089
					335	560.702	71.4663			0.20667	-85			0.20667	3091
					336	561.184	71.4115			0.20733	-85			0.20733	3093
					337	561.666	71.3548			0.208	-85			0.208	3095
					338	562.148	71.2964			0.20867	-85			0.20867	3097
					339	562.63	71.2364			0.20933	-85			0.20933	3099
					340	563.112	71.1753			0.21	-85			0.21	3101
					341	563.595	71.1143			0.21067	-85			0.21067	3103
					342	564.077	71.0524			0.21133	-85			0.21133	3105
					343	564.559	70.9891			0.212	-85			0.212	3106
					344	565.041	70.9242			0.21267	-85			0.21267	3108
					345	565.523	70.8573			0.21333	-85			0.21333	3109
					346	566.005	70.7886			0.214	-86			0.214	3111
					347	566.487	70.7181			0.21467	-86			0.21467	3112
					348	566.969	70.6459			0.21533	-86			0.21533	3113
					349	567.451	70.5719			0.216	-86			0.216	3114
					350	567.933	70.496			0.21667	-86			0.21667	3116
					351	568.416	70.4178			0.21733	-86			0.21733	3117
					352	568.898	70.3374			0.218	-86			0.218	3117
					353	569.38	70.2548			0.21867	-86			0.21867	3118
					354	569.862	70.1696			0.21933	-86			0.21933	3119
					355	570.344	70.0813			0.22	-86			0.22	3120
					356	570.826	69.9891			0.22067	-86			0.22067	3121
					357	571.308	69.8912			0.22133	-86			0.22133	3121
					358	571.79	69.7896			0.222	-86			0.222	3122
					359	572.273	69.6853			0.22267	-86			0.22267	3123
					360	572.755	69.579			0.22333	-87			0.22333	3123
					361	573.237	69.4713			0.224	-87			0.224	3124
					362	573.719	69.3623			0.22467	-87			0.22467	3124
					363	574.201	69.2522			0.22533	-87			0.22533	3125
					364	574.683	69.1414			0.226	-87			0.226	3125
					365	575.165	69.0302			0.22667	-87			0.22667	3126
					366	575.647	68.9189			0.22733	-87			0.22733	3126
					367	576.13	68.8079			0.228	-87			0.228	3126
					368	576.612	68.6971			0.22867	-87			0.22867	3127
					369	577.094	68.5866			0.22933	-87			0.22933	3127
					370	577.576	68.4772			0.23	-87			0.23	3127
					371	578.058	68.3693			0.23067	-87			0.23067	3128
					372	578.54	68.2637			0.23133	-87			0.23133	3128
					373	579.022	68.162			0.232	-87			0.232	3128
					374	579.504	68.0628			0.23267	-87			0.23267	3128
					375	579.986	67.9656			0.23333	-87			0.23333	3129
					376	580.469	67.8702			0.234	-87			0.234	3129
					377	580.951	67.7762			0.23467	-87			0.23467	3129
					378	581.433	67.6835			0.23533	-87			0.23533	3129
					379	581.915	67.5924			0.236	-87			0.236	3129
					380	582.397	67.5025			0.23667	-87			0.23667	3129
					381	582.879	67.4133			0.23733	-87			0.23733	3130
					382	583.361	67.3253			0.238	-87			0.238	3130
					383	583.843	67.2387			0.23867	-87			0.23867	3130
					384	584.326	67.1537			0.23933	-87			0.23933	3130
					385	584.808	67.0704			0.24	-87			0.24	3130
					386	585.29	66.9888			0.24067	-87			0.24067	3130
					387	585.772	66.909			0.24133	-87			0.24133	3130
					388	586.254	66.8313			0.242	-87			0.242	3131
					389	586.736	66.7562			0.24267	-87			0.24267	3131
					390	587.218	66.6832			0.24333	-87			0.24333	3131
					391	587.7	66.6121			0.244	-87			0.244	3131
					392	588.182	66.5427			0.24467	-87			0.24467	3131
					393	588.665	66.475			0.24533	-87			0.24533	3131
					394	589.147	66.4088			0.246	-87			0.246	3130
					395	589.629	66.3442			0.24667	-87			0.24667	3130
					396	590.111	66.2811			0.24733	-87			0.24733	3130
					397	590.593	66.2192			0.248	-87			0.248	3130
					398	591.075	66.1587			0.24867	-87			0.24867	3130
					399	591.557	66.0997			0.24933	-87			0.24933	3129
					400	592.039	66.042			0.25	-87			0.25	3129
					401	592.521	65.9858			0.25067	-87			0.25067	3129
					402	593.004	65.9311			0.25133	-87			0.25133	3128
					403	593.486	65.8778			0.252	-87			0.252	3128
					404	593.968	65.8259			0.25267	-87			0.25267	3128
					405	594.45	65.7756			0.25333	-87			0.25333	3127
					406	594.932	65.7268			0.254	-87			0.254	3127
					407	595.414	65.6792			0.25467	-87			0.25467	3126
					408	595.896	65.6329			0.25533	-87			0.25533	3126
					409	596.378	65.5879			0.256	-87			0.256	3126
					410	596.861	65.5441			0.25667	-87			0.25667	3125
					411	597.343	65.5012			0.25733	-87			0.25733	3125
					412	597.825	65.4589			0.258	-87			0.258	3124
					413	598.307	65.4166			0.25867	-87			0.25867	3124
					414	598.789	65.3749			0.25933	-87			0.25933	3123
					415	599.271	65.3345			0.26	-87			0.26	3123
					416	599.753	65.2953			0.26067	-87			0.26067	3122
					417	600.235	65.2571			0.26133	-87			0.26133	3122
					418	600.717	65.2206			0.262	-87			0.262	3122
					419	601.2	65.1864			0.26267	-87			0.26267	3121
					420	601.682	65.1556			0.26333	-87			0.26333	3121
					421	602.164	65.1308			0.264	-87			0.264	3120
					422	602.646	65.109			0.26467	-87			0.26467	3120
					423	603.128	65.0886			0.26533	-87			0.26533	3119
					424	603.61	65.0688			0.266	-87			0.266	3119
					425	604.092	65.048			0.26667	-87			0.26667	3119
					426	604.574	65.0264			0.26733	-87			0.26733	3118
					427	605.057	65.0039			0.268	-87			0.268	3118
					428	605.539	64.98			0.26867	-87			0.26867	3117
					429	606.021	64.9547			0.26933	-87			0.26933	3117
					430	606.503	64.9268			0.27	-87			0.27	3116
					431	606.985	64.8953			0.27067	-87			0.27067	3116
					432	607.467	64.8598			0.27133	-87			0.27133	3115
					433	607.949	64.8206			0.272	-87			0.272	3115
					434	608.431	64.7754			0.27267	-87			0.27267	3114
					435	608.913	64.7232			0.27333	-87			0.27333	3113
					436	609.396	64.661			0.274	-87			0.274	3113
					437	609.878	64.5838			0.27467	-87			0.27467	3112
					438	610.36	64.4966			0.27533	-87			0.27533	3111
					439	610.842	64.4022			0.276	-87			0.276	3110
					440	611.324	64.3015			0.27667	-87			0.27667	3109
					441	611.806	64.1964			0.27733	-87			0.27733	3109
					442	612.288	64.0869			0.278	-87			0.278	3108
					443	612.77	63.9731			0.27867	-87			0.27867	3107
					444	613.253	63.8562			0.27933	-87			0.27933	3106
					445	613.735	63.7376			0.28	-87			0.28	3105
					446	614.217	63.6168			0.28067	-86			0.28067	3104
					447	614.699	63.4936			0.28133	-86			0.28133	3102
					448	615.181	63.3683			0.282	-86			0.282	3101
					449	615.663	63.2406			0.28267	-86			0.28267	3100
					450	616.145	63.1114			0.28333	-86			0.28333	3099
					451	616.627	62.9812			0.284	-86			0.284	3097
					452	617.109	62.8509			0.28467	-86			0.28467	3096
					453	617.592	62.7218			0.28533	-86			0.28533	3095
					454	618.074	62.5928			0.286	-86			0.286	3093
					455	618.556	62.4635			0.28667	-86			0.28667	3092
					456	619.038	62.3339			0.28733	-86			0.28733	3091
					457	619.52	62.2034			0.288	-86			0.288	3089
					458	620.002	62.0725			0.28867	-86			0.28867	3088
					459	620.484	61.9412			0.28933	-86			0.28933	3086
					460	620.966	61.8095			0.29	-86			0.29	3085
					461	621.448	61.6773			0.29067	-86			0.29067	3083
					462	621.931	61.5446			0.29133	-86			0.29133	3082
					463	622.413	61.4117			0.292	-86			0.292	3080
					464	622.895	61.2787			0.29267	-86			0.29267	3078
					465	623.377	61.1457			0.29333	-86			0.29333	3077
					466	623.859	61.0125			0.294	-86			0.294	3075
					467	624.341	60.8792			0.29467	-85			0.29467	3074
					468	624.823	60.7454			0.29533	-85			0.29533	3072
					469	625.305	60.6105			0.296	-85			0.296	3071
					470	625.788	60.4753			0.29667	-85			0.29667	3069
					471	626.27	60.3406			0.29733	-85			0.29733	3068
					472	626.752	60.2066			0.298	-85			0.298	3066
					473	627.234	60.0737			0.29867	-85			0.29867	3065
					474	627.716	59.9421			0.29933	-85			0.29933	3063
					475	628.198	59.812			0.3	-85			0.3	3062
					476	628.68	59.684			0.30067	-85			0.30067	3060
					477	629.162	59.5588			0.30133	-85			0.30133	3059
					478	629.644	59.436			0.302	-85			0.302	3057
					479	630.127	59.3154			0.30267	-85			0.30267	3056
					480	630.609	59.1973			0.30333	-85			0.30333	3054
					481	631.091	59.0817			0.304	-85			0.304	3053
					482	631.573	58.9687			0.30467	-85			0.30467	3052
					483	632.055	58.8581			0.30533	-85			0.30533	3050
					484	632.537	58.7495			0.306	-85			0.306	3049
					485	633.019	58.642			0.30667	-85			0.30667	3048
					486	633.501	58.5371			0.30733	-85			0.30733	3046
					487	633.984	58.4356			0.308	-85			0.308	3045
					488	634.466	58.3383			0.30867	-85			0.30867	3044
					489	634.948	58.246			0.30933	-85			0.30933	3043
					490	635.43	58.1588			0.31	-85			0.31	3041
					491	635.912	58.0769			0.31067	-85			0.31067	3040
					492	636.394	58.0002			0.31133	-85			0.31133	3039
					493	636.876	57.9287			0.312	-85			0.312	3038
					494	637.358	57.8636			0.31267	-85			0.31267	3037
					495	637.841	57.806			0.31333	-85			0.31333	3035
					496	638.323	57.7561			0.314	-85			0.314	3034
					497	638.805	57.714			0.31467	-85			0.31467	3033
					498	639.287	57.6816			0.31533	-85			0.31533	3032
					499	639.769	57.6596			0.316	-85			0.316	3031
					500	640.251	57.6509			0.31667	-85			0.31667	3031
					501	640.733	57.6596			0.31733	-85			0.31733	3030
					502	641.215	57.6817			0.318	-85			0.318	3029
					503	641.697	57.7147			0.31867	-85			0.31867	3028
					504	642.179	57.7578			0.31933	-85			0.31933	3027
					505	642.662	57.8097			0.32	-86			0.32	3026
					506	643.144	57.8702			0.32067	-86			0.32067	3026
					507	643.626	57.9388			0.32133	-86			0.32133	3025
					508	644.108	58.0139			0.322	-86			0.322	3024
					509	644.59	58.0929			0.32267	-86			0.32267	3023
					510	645.072	58.1782			0.32333	-86			0.32333	3023
					511	645.554	58.271			0.324	-86			0.324	3022
					512	646.036	58.3714			0.32467	-86			0.32467	3022
					513	646.519	58.4792			0.32533	-86			0.32533	3021
					514	647.001	58.5958			0.326	-86			0.326	3020
					515	647.483	58.7216			0.32667	-86			0.32667	3020
					516	647.965	58.8594			0.32733	-86			0.32733	3020
					517	648.447	59.0139			0.328	-86			0.328	3019
					518	648.929	59.1794			0.32867	-86			0.32867	3019
					519	649.411	59.3522			0.32933	-86			0.32933	3019
					520	649.893	59.5306			0.33	-86			0.33	3019
					521	650.375	59.7114			0.33067	-86			0.33067	3019
					522	650.858	59.8949			0.33133	-86			0.33133	3019
					523	651.34	60.0804			0.332	-86			0.332	3018
					524	651.822	60.2674			0.33267	-86			0.33267	3018
					525	652.304	60.4558			0.33333	-86			0.33333	3018
					526	652.786	60.6428			0.334	-86			0.334	3019
					527	653.268	60.826			0.33467	-86			0.33467	3019
					528	653.75	61.0047			0.33533	-86			0.33533	3019
					529	654.232	61.1789			0.336	-86			0.336	3019
					530	654.715	61.344			0.33667	-86			0.33667	3019
					531	655.197	61.4976			0.33733	-86			0.33733	3019
					532	655.679	61.6328			0.338	-86			0.338	3019
					533	656.161	61.7388			0.33867	-86			0.33867	3019
					534	656.643	61.826			0.33933	-86			0.33933	3019
					535	657.125	61.9008			0.34	-87			0.34	3020
					536	657.607	61.9652			0.34067	-87			0.34067	3020
					537	658.089	62.0234			0.34133	-87			0.34133	3020
					538	658.572	62.0751			0.342	-87			0.342	3020
					539	659.054	62.1207			0.34267	-87			0.34267	3021
					540	659.536	62.1626			0.34333	-87			0.34333	3021
					541	660.018	62.2037			0.344	-87			0.344	3021
					542	660.5	62.243			0.34467	-87			0.34467	3021
					543	660.982	62.2803			0.34533	-87			0.34533	3021
					544	661.464	62.3157			0.346	-87			0.346	3022
					545	661.946	62.3489			0.34667	-87			0.34667	3022
					546	662.428	62.3818			0.34733	-87			0.34733	3022
					547	662.91	62.4155			0.348	-87			0.348	3022
					548	663.393	62.452			0.34867	-87			0.34867	3023
					549	663.875	62.4947			0.34933	-87			0.34933	3023
					550	664.357	62.5407			0.35	-88			0.35	3023
					551	664.839	62.5887			0.35067	-88			0.35067	3023
					552	665.321	62.6385			0.35133	-88			0.35133	3023
					553	665.803	62.6894			0.352	-88			0.352	3024
					554	666.285	62.7414			0.35267	-88			0.35267	3024
					555	666.768	62.7946			0.35333	-88			0.35333	3024
					556	667.25	62.848			0.354	-88			0.354	3024
					557	667.732	62.9001			0.35467	-88			0.35467	3025
					558	668.214	62.9528			0.35533	-88			0.35533	3025
					559	668.696	63.0073			0.356	-88			0.356	3025
					560	669.178	63.0638			0.35667	-88			0.35667	3025
					561	669.66	63.1224			0.35733	-88			0.35733	3026
					562	670.142	63.1844			0.358	-88			0.358	3026
					563	670.624	63.2503			0.35867	-88			0.35867	3026
					564	671.107	63.3223			0.35933	-88			0.35933	3027
					565	671.589	63.404			0.36	-88			0.36	3027
					566	672.071	63.4917			0.36067	-88			0.36067	3028
					567	672.553	63.5829			0.36133	-88			0.36133	3028
					568	673.035	63.6767			0.362	-88			0.362	3028
					569	673.517	63.7716			0.36267	-88			0.36267	3029
					570	673.999	63.8674			0.36333	-89			0.36333	3029
					571	674.481	63.9641			0.364	-89			0.364	3030
					572	674.963	64.0609			0.36467	-89			0.36467	3030
					573	675.446	64.1572			0.36533	-89			0.36533	3031
					574	675.928	64.2525			0.366	-89			0.366	3031
					575	676.41	64.3461			0.36667	-89			0.36667	3032
					576	676.892	64.4378			0.36733	-89			0.36733	3033
					577	677.374	64.5277			0.368	-89			0.368	3033
					578	677.856	64.6141			0.36867	-89			0.36867	3034
					579	678.338	64.6962			0.36933	-89			0.36933	3035
					580	678.82	64.7716			0.37	-89			0.37	3035
					581	679.303	64.8367			0.37067	-89			0.37067	3036
					582	679.785	64.8949			0.37133	-89			0.37133	3037
					583	680.267	64.9482			0.372	-89			0.372	3038
					584	680.749	64.9973			0.37267	-89			0.37267	3038
					585	681.231	65.0434			0.37333	-89			0.37333	3039
					586	681.713	65.0863			0.374	-89			0.374	3040
					587	682.195	65.1264			0.37467	-89			0.37467	3041
					588	682.677	65.1645			0.37533	-89			0.37533	3042
					589	683.159	65.202			0.376	-89			0.376	3043
					590	683.642	65.2378			0.37667	-89			0.37667	3044
					591	684.124	65.2716			0.37733	-89			0.37733	3045
					592	684.606	65.3033			0.378	-89			0.378	3046
					593	685.088	65.3328			0.37867	-89			0.37867	3047
					594	685.57	65.3601			0.37933	-89			0.37933	3048
					595	686.052	65.3852			0.38	-89			0.38	3049
					596	686.534	65.4078			0.38067	-89			0.38067	3050
					597	687.016	65.427			0.38133	-89			0.38133	3051
					598	687.499	65.4439			0.382	-89			0.382	3052
					599	687.981	65.4592			0.38267	-89			0.38267	3053
					600	688.463	65.4735			0.38333	-89			0.38333	3054
					601	688.945	65.4871			0.384	-89			0.384	3055
					602	689.427	65.5003			0.38467	-89			0.38467	3056
					603	689.909	65.5131			0.38533	-89			0.38533	3057
					604	690.391	65.5259			0.386	-89			0.386	3058
					605	690.873	65.5387			0.38667	-89			0.38667	3059
					606	691.356	65.552			0.38733	-89			0.38733	3060
					607	691.837	65.5663			0.388	-89			0.388	3061
					608	692.32	65.5817			0.38867	-89			0.38867	3062
					609	692.802	65.5984			0.38933	-89			0.38933	3063
					610	693.284	65.6171			0.39	-89			0.39	3064
					611	693.766	65.6383			0.39067	-89			0.39067	3064
					612	694.248	65.6632			0.39133	-90			0.39133	3065
					613	694.73	65.6933			0.392	-90			0.392	3066
					614	695.212	65.7272			0.39267	-90			0.39267	3067
					615	695.694	65.7642			0.39333	-90			0.39333	3067
					616	696.177	65.8039			0.394	-90			0.394	3068
					617	696.659	65.846			0.39467	-90			0.39467	3069
					618	697.141	65.8905			0.39533	-90			0.39533	3069
					619	697.623	65.9374			0.396	-90			0.396	3070
					620	698.105	65.9861			0.39667	-90			0.39667	3070
					621	698.587	66.0359			0.39733	-90			0.39733	3071
					622	699.069	66.0877			0.398	-90			0.398	3071
					623	699.551	66.1418			0.39867	-90			0.39867	3071
					624	700.034	66.1985			0.39933	-90			0.39933	3072
					625	700.516	66.2577			0.4	-90			0.4	3072
					626	700.998	66.3199			0.40067	-90			0.40067	3072
					627	701.48	66.3852			0.40133	-90			0.40133	3073
					628	701.962	66.4546			0.402	-90			0.402	3073
					629	702.444	66.5295			0.40267	-90			0.40267	3073
					630	702.926	66.6082			0.40333	-90			0.40333	3073
					631	703.408	66.6899			0.404	-90			0.404	3073
					632	703.89	66.7741			0.40467	-90			0.40467	3073
					633	704.373	66.86			0.40533	-90			0.40533	3073
					634	704.855	66.9477			0.406	-90			0.406	3073
					635	705.337	67.0373			0.40667	-90			0.40667	3073
					636	705.819	67.1285			0.40733	-90			0.40733	3073
					637	706.301	67.2216			0.408	-90			0.408	3073
					638	706.783	67.3157			0.40867	-90			0.40867	3073
					639	707.265	67.4103			0.40933	-90			0.40933	3072
					640	707.747	67.5051			0.41	-90			0.41	3072
					641	708.23	67.6003			0.41067	-89			0.41067	3072
					642	708.712	67.6946			0.41133	-89			0.41133	3071
					643	709.194	67.7873			0.412	-89			0.412	3071
					644	709.676	67.8765			0.41267	-90			0.41267	3071
					645	710.158	67.9588			0.41333	-90			0.41333	3070
					646	710.64	68.0378			0.414	-90			0.414	3070
					647	711.122	68.1152			0.41467	-90			0.41467	3069
					648	711.604	68.192			0.41533	-90			0.41533	3069
					649	712.086	68.2697			0.416	-90			0.416	3068
					650	712.569	68.348			0.41667	-89			0.41667	3068
					651	713.051	68.4271			0.41733	-89			0.41733	3068
					652	713.533	68.5075			0.418	-89			0.418	3067
					653	714.015	68.5897			0.41867	-89			0.41867	3067
					654	714.497	68.6742			0.41933	-89			0.41933	3067
					655	714.979	68.7616			0.42	-89			0.42	3066
					656	715.461	68.8519			0.42067	-89			0.42067	3066
					657	715.943	68.9451			0.42133	-89			0.42133	3065
					658	716.426	69.0428			0.422	-89			0.422	3065
					659	716.908	69.1456			0.42267	-89			0.42267	3065
					660	717.39	69.2557			0.42333	-89			0.42333	3065
					661	717.872	69.3766			0.424	-89			0.424	3064
					662	718.354	69.505			0.42467	-89			0.42467	3064
					663	718.836	69.6387			0.42533	-89			0.42533	3064
					664	719.318	69.7771			0.426	-89			0.426	3064
					665	719.8	69.9189			0.42667	-89			0.42667	3064
					666	720.283	70.0641			0.42733	-89			0.42733	3064
					667	720.764	70.2124			0.428	-89			0.428	3064
					668	721.247	70.3628			0.42867	-89			0.42867	3064
					669	721.729	70.5139			0.42933	-89			0.42933	3064
					670	722.211	70.6665			0.43	-89			0.43	3064
					671	722.693	70.8212			0.43067	-89			0.43067	3065
					672	723.175	70.9778			0.43133	-88			0.43133	3065
					673	723.657	71.1363			0.432	-88			0.432	3065
					674	724.139	71.2969			0.43267	-88			0.43267	3065
					675	724.621	71.4592			0.43333	-88			0.43333	3066
					676	725.104	71.6238			0.434	-88			0.434	3066
					677	725.586	71.7915			0.43467	-88			0.43467	3066
					678	726.068	71.9609			0.43533	-88			0.43533	3067
					679	726.55	72.1313			0.436	-88			0.436	3067
					680	727.032	72.3019			0.43667	-88			0.43667	3068
					681	727.514	72.4721			0.43733	-88			0.43733	3068
					682	727.996	72.6418			0.438	-88			0.438	3069
					683	728.478	72.8107			0.43867	-87			0.43867	3069
					684	728.961	72.9785			0.43933	-87			0.43933	3069
					685	729.443	73.1453			0.44	-87			0.44	3070
					686	729.925	73.3101			0.44067	-87			0.44067	3070
					687	730.407	73.4723			0.44133	-87			0.44133	3070
					688	730.889	73.6315			0.442	-87			0.442	3071
					689	731.371	73.7876			0.44267	-87			0.44267	3071
					690	731.853	73.9394			0.44333	-87			0.44333	3071
					691	732.335	74.0861			0.444	-87			0.444	3071
					692	732.817	74.2261			0.44467	-87			0.44467	3071
					693	733.3	74.3564			0.44533	-87			0.44533	3071
					694	733.782	74.4796			0.446	-86			0.446	3071
					695	734.264	74.597			0.44667	-86			0.44667	3071
					696	734.746	74.7091			0.44733	-86			0.44733	3071
					697	735.228	74.8168			0.448	-86			0.448	3071
					698	735.71	74.9199			0.44867	-86			0.44867	3071
					699	736.192	75.0183			0.44933	-86			0.44933	3071
					700	736.674	75.112			0.45	-86			0.45	3071
					701	737.157	75.2012			0.45067	-86			0.45067	3070
					702	737.639	75.2862			0.45133	-85			0.45133	3070
					703	738.121	75.3673			0.452	-85			0.452	3069
					704	738.603	75.4445			0.45267	-85			0.45267	3069
					705	739.085	75.5173			0.45333	-85			0.45333	3068
					706	739.567	75.5871			0.454	-85			0.454	3068
					707	740.049	75.6542			0.45467	-85			0.45467	3067
					708	740.531	75.7204			0.45533	-85			0.45533	3067
					709	741.013	75.7887			0.456	-85			0.456	3066
					710	741.496	75.8558			0.45667	-84			0.45667	3065
					711	741.978	75.9194			0.45733	-84			0.45733	3065
					712	742.46	75.9787			0.458	-84			0.458	3064
					713	742.942	76.0318			0.45867	-84			0.45867	3063
					714	743.424	76.079			0.45933	-84			0.45933	3062
					715	743.906	76.1201			0.46	-84			0.46	3061
					716	744.388	76.155			0.46067	-84			0.46067	3061
					717	744.87	76.184			0.46133	-84			0.46133	3060
					718	745.352	76.2052			0.462	-84			0.462	3059
					719	745.835	76.2171			0.46267	-84			0.46267	3058
					720	746.317	76.2194			0.46333	-84			0.46333	3057
					721	746.799	76.2122			0.464	-84			0.464	3056
					722	747.281	76.1926			0.46467	-84			0.46467	3055
					723	747.763	76.159			0.46533	-83			0.46533	3054
					724	748.245	76.107			0.466	-83			0.466	3053
					725	748.727	76.029			0.46667	-83			0.46667	3053
					726	749.21	75.9327			0.46733	-83			0.46733	3052
					727	749.692	75.8229			0.468	-83			0.468	3051
					728	750.174	75.7011			0.46867	-83			0.46867	3050
					729	750.656	75.57			0.46933	-83			0.46933	3049
					730	751.138	75.4303			0.47	-83			0.47	3048
					731	751.62	75.2825			0.47067	-83			0.47067	3047
					732	752.102	75.1291			0.47133	-83			0.47133	3046
					733	752.584	74.9737			0.472	-83			0.472	3045
					734	753.066	74.814			0.47267	-83			0.47267	3044
					735	753.548	74.6492			0.47333	-83			0.47333	3043
					736	754.031	74.4796			0.474	-83			0.474	3042
					737	754.513	74.3052			0.47467	-82			0.47467	3041
					738	754.995	74.1259			0.47533	-82			0.47533	3040
					739	755.477	73.942			0.476	-82			0.476	3039
					740	755.959	73.7521			0.47667	-82			0.47667	3038
					741	756.441	73.5535			0.47733	-82			0.47733	3037
					742	756.923	73.3505			0.478	-82			0.478	3035
					743	757.405	73.1458			0.47867	-82			0.47867	3034
					744	757.888	72.9411			0.47933	-82			0.47933	3033
					745	758.37	72.739			0.48	-82			0.48	3032
					746	758.852	72.5395			0.48067	-82			0.48067	3031
					747	759.334	72.3432			0.48133	-82			0.48133	3030
					748	759.816	72.1506			0.482	-82			0.482	3029
					749	760.298	71.9613			0.48267	-82			0.48267	3028
					750	760.78	71.7784			0.48333	-82			0.48333	3026
					751	761.262	71.6049			0.484	-81			0.484	3025
					752	761.745	71.4416			0.48467	-81			0.48467	3024
					753	762.227	71.2887			0.48533	-81			0.48533	3023
					754	762.709	71.1508			0.486	-81			0.486	3022
					755	763.191	71.0305			0.48667	-81			0.48667	3021
					756	763.673	70.9345			0.48733	-81			0.48733	3020
					757	764.155	70.8742			0.488	-81			0.488	3019
					758	764.637	70.8388			0.48867	-81			0.48867	3018
					759	765.119	70.822			0.48933	-81			0.48933	3017
					760	765.601	70.8219			0.49	-81			0.49	3016
					761	766.083	70.8345			0.49067	-81			0.49067	3015
					762	766.566	70.8601			0.49133	-81			0.49133	3014
					763	767.048	70.8982			0.492	-82			0.492	3013
					764	767.53	70.9463			0.49267	-82			0.49267	3013
					765	768.012	71.001			0.49333	-82			0.49333	3012
					766	768.494	71.0641			0.494	-82			0.494	3011
					767	768.976	71.1365			0.49467	-82			0.49467	3010
					768	769.458	71.2179			0.49533	-82			0.49533	3009
					769	769.94	71.309			0.496	-82			0.496	3008
					770	770.423	71.4084			0.49667	-82			0.49667	3007
					771	770.905	71.5156			0.49733	-82			0.49733	3006
					772	771.387	71.6298			0.498	-82			0.498	3006
					773	771.869	71.7499			0.49867	-82			0.49867	3005
					774	772.351	71.8765			0.49933	-82			0.49933	3004
					775	772.833	72.0094			0.5	-82			0.5	3003
					776	773.315	72.1485			0.50067	-82			0.50067	3003
					777	773.797	72.2936			0.50133	-82			0.50133	3002
					778	774.279	72.4446			0.502	-82			0.502	3001
					779	774.762	72.601			0.50267	-82			0.50267	3001
					780	775.244	72.7627			0.50333	-82			0.50333	3000
					781	775.726	72.93			0.504	-82			0.504	2999
					782	776.208	73.102			0.50467	-82			0.50467	2998
					783	776.69	73.2782			0.50533	-82			0.50533	2998
					784	777.172	73.4584			0.506	-82			0.506	2997
					785	777.654	73.6422			0.50667	-82			0.50667	2996
					786	778.136	73.829			0.50733	-82			0.50733	2995
					787	778.619	74.0186			0.508	-82			0.508	2994
					788	779.101	74.2101			0.50867	-82			0.50867	2994
					789	779.583	74.4026			0.50933	-82			0.50933	2993
					790	780.065	74.5965			0.51	-82			0.51	2992
					791	780.547	74.7921			0.51067	-82			0.51067	2991
					792	781.029	74.9891			0.51133	-82			0.51133	2990
					793	781.511	75.1876			0.512	-82			0.512	2989
					794	781.993	75.3873			0.51267	-82			0.51267	2989
					795	782.476	75.5881			0.51333	-82			0.51333	2988
					796	782.958	75.7897			0.514	-82			0.514	2987
					797	783.44	75.9922			0.51467	-83			0.51467	2986
					798	783.922	76.1952			0.51533	-83			0.51533	2985
					799	784.404	76.3985			0.516	-83			0.516	2984
					800	784.886	76.6016			0.51667	-83			0.51667	2984
					801	785.368	76.8045			0.51733	-83			0.51733	2983
					802	785.85	77.0068			0.518	-83			0.518	2982
					803	786.332	77.2084			0.51867	-83			0.51867	2981
					804	786.815	77.409			0.51933	-83			0.51933	2981
					805	787.297	77.6086			0.52	-83			0.52	2980
					806	787.779	77.8067			0.52067	-83			0.52067	2980
					807	788.261	78.0032			0.52133	-83			0.52133	2979
					808	788.743	78.1977			0.522	-83			0.522	2979
					809	789.225	78.3901			0.52267	-83			0.52267	2979
					810	789.707	78.5801			0.52333	-83			0.52333	2978
					811	790.189	78.7674			0.524	-83			0.524	2978
					812	790.672	78.9517			0.52467	-83			0.52467	2978
					813	791.154	79.1326			0.52533	-83			0.52533	2978
					814	791.636	79.3101			0.526	-83			0.526	2978
					815	792.118	79.484			0.52667	-83			0.52667	2978
					816	792.6	79.6541			0.52733	-83			0.52733	2978
					817	793.082	79.82			0.528	-83			0.528	2978
					818	793.564	79.9818			0.52867	-83			0.52867	2979
					819	794.046	80.1392			0.52933	-83			0.52933	2979
					820	794.528	80.2922			0.53	-83			0.53	2980
					821	795.01	80.4411			0.53067	-83			0.53067	2980
					822	795.493	80.5851			0.53133	-83			0.53133	2981
					823	795.975	80.7237			0.532	-83			0.532	2982
					824	796.457	80.8564			0.53267	-83			0.53267	2982
					825	796.939	80.9821			0.53333	-83			0.53333	2983
					826	797.421	81.1014			0.534	-83			0.534	2984
					827	797.903	81.2142			0.53467	-83			0.53467	2985
					828	798.385	81.3209			0.53533	-83			0.53533	2986
					829	798.867	81.423			0.536	-83			0.536	2987
					830	799.35	81.5179			0.53667	-83			0.53667	2989
					831	799.832	81.6036			0.53733	-83			0.53733	2990
					832	800.314	81.6799			0.538	-83			0.538	2992
					833	800.796	81.7469			0.53867	-83			0.53867	2993
					834	801.278	81.8015			0.53933	-83			0.53933	2995
					835	801.76	81.8422			0.54	-83			0.54	2997
					836	802.242	81.8643			0.54067	-83			0.54067	2998
					837	802.724	81.8595			0.54133	-83			0.54133	3000
					838	803.207	81.8365			0.542	-83			0.542	3002
					839	803.689	81.8004			0.54267	-82			0.54267	3004
					840	804.171	81.7534			0.54333	-82			0.54333	3006
					841	804.653	81.6992			0.544	-82			0.544	3008
					842	805.135	81.6376			0.54467	-82			0.54467	3010
					843	805.617	81.5694			0.54533	-82			0.54533	3012
					844	806.099	81.4964			0.546	-82			0.546	3014
					845	806.581	81.4207			0.54667	-82			0.54667	3017
					846	807.063	81.3426			0.54733	-82			0.54733	3019
					847	807.545	81.2629			0.548	-82			0.548	3021
					848	808.028	81.1821			0.54867	-82			0.54867	3024
					849	808.51	81.1001			0.54933	-82			0.54933	3026
					850	808.992	81.0195			0.55	-82			0.55	3028
					851	809.474	80.9421			0.55067	-82			0.55067	3030
					852	809.956	80.8711			0.55133	-82			0.55133	3033
					853	810.438	80.8117			0.552	-82			0.552	3035
					854	810.92	80.7597			0.55267	-82			0.55267	3037
					855	811.403	80.7124			0.55333	-81			0.55333	3039
					856	811.885	80.6695			0.554	-81			0.554	3042
					857	812.367	80.6297			0.55467	-81			0.55467	3044
					858	812.849	80.5931			0.55533	-81			0.55533	3046
					859	813.331	80.5596			0.556	-81			0.556	3048
					860	813.813	80.5278			0.55667	-81			0.55667	3050
					861	814.295	80.4954			0.55733	-81			0.55733	3052
					862	814.777	80.4649			0.558	-81			0.558	3054
					863	815.26	80.4382			0.55867	-81			0.55867	3056
					864	815.742	80.4155			0.55933	-81			0.55933	3058
					865	816.224	80.3971			0.56	-81			0.56	3060
					866	816.706	80.3845			0.56067	-81			0.56067	3062
					867	817.188	80.3786			0.56133	-81			0.56133	3064
					868	817.67	80.3821			0.562	-81			0.562	3065
					869	818.152	80.4002			0.56267	-81			0.56267	3067
					870	818.634	80.4275			0.56333	-80			0.56333	3069
					871	819.116	80.4609			0.564	-80			0.564	3071
					872	819.598	80.4987			0.56467	-80			0.56467	3072
					873	820.081	80.5378			0.56533	-80			0.56533	3074
					874	820.563	80.5794			0.566	-80			0.566	3076
					875	821.045	80.6236			0.56667	-80			0.56667	3077
					876	821.527	80.671			0.56733	-80			0.56733	3079
					877	822.009	80.7238			0.568	-80			0.568	3081
					878	822.491	80.7773			0.56867	-79			0.56867	3082
					879	822.973	80.8275			0.56933	-79			0.56933	3084
					880	823.455	80.8742			0.57	-79			0.57	3085
					881	823.938	80.9182			0.57067	-79			0.57067	3087
					882	824.42	80.9524			0.57133	-79			0.57133	3089
					883	824.902	80.9737			0.572	-79			0.572	3090
					884	825.384	80.9711			0.57267	-79			0.57267	3092
					885	825.866	80.9262			0.57333	-79			0.57333	3093
					886	826.348	80.859			0.574	-79			0.574	3095
					887	826.83	80.7814			0.57467	-78			0.57467	3097
					888	827.312	80.6985			0.57533	-78			0.57533	3098
					889	827.794	80.62			0.576	-78			0.576	3100
					890	828.277	80.5444			0.57667	-78			0.57667	3102
					891	828.759	80.4731			0.57733	-78			0.57733	3103
					892	829.241	80.4088			0.578	-78			0.578	3105
					893	829.723	80.3528			0.57867	-78			0.57867	3106
					894	830.205	80.3104			0.57933	-78			0.57933	3108
					895	830.687	80.287			0.58	-77			0.58	3110
					896	831.169	80.2839			0.58067	-77			0.58067	3112
					897	831.651	80.3001			0.58133	-77			0.58133	3113
					898	832.134	80.3474			0.582	-77			0.582	3115
					899	832.616	80.4318			0.58267	-77			0.58267	3117
					900	833.098	80.5696			0.58333	-77			0.58333	3119
					901	833.58	80.7883			0.584	-77			0.584	3120
					902	834.062	81.0612			0.58467	-77			0.58467	3122
					903	834.544	81.372			0.58533	-77			0.58533	3124
					904	835.026	81.7159			0.586	-76			0.586	3126
					905	835.508	82.0825			0.58667	-76			0.58667	3127
					906	835.99	82.4716			0.58733	-76			0.58733	3129
					907	836.473	82.8819			0.588	-76			0.588	3131
					908	836.955	83.3058			0.58867	-76			0.58867	3132
					909	837.437	83.7336			0.58933	-76			0.58933	3134
					910	837.919	84.1705			0.59	-75			0.59	3136
					911	838.401	84.6188			0.59067	-75			0.59067	3137
					912	838.883	85.0777			0.59133	-75			0.59133	3138
					913	839.365	85.5477			0.592	-75			0.592	3140
					914	839.847	86.0269			0.59267	-75			0.59267	3141
					915	840.33	86.5135			0.59333	-75			0.59333	3143
					916	840.812	87.0076			0.594	-75			0.594	3144
					917	841.294	87.5103			0.59467	-75			0.59467	3145
					918	841.776	88.0173			0.59533	-74			0.59533	3146
					919	842.258	88.5253			0.596	-74			0.596	3147
					920	842.74	89.0316			0.59667	-74			0.59667	3148
					921	843.222	89.5318			0.59733	-74			0.59733	3149
					922	843.704	90.0266			0.598	-74			0.598	3150
					923	844.187	90.5149			0.59867	-74			0.59867	3151
					924	844.669	90.998			0.59933	-74			0.59933	3152
					925	845.151	91.4801			0.6	-74			0.6	3152
					926	845.633	91.9511			0.60067	-73			0.60067	3153
					927	846.115	92.4023			0.60133	-73			0.60133	3153
					928	846.597	92.8323			0.602	-73			0.602	3153
					929	847.079	93.2408			0.60267	-73			0.60267	3154
					930	847.561	93.615			0.60333	-73			0.60333	3154
					931	848.043	93.9486			0.604	-73			0.604	3154
					932	848.525	94.2223			0.60467	-73			0.60467	3154
					933	849.008	94.4036			0.60533	-73			0.60533	3154
					934	849.49	94.525			0.606	-73			0.606	3154
					935	849.972	94.6056			0.60667	-73			0.60667	3154
					936	850.454	94.6525			0.60733	-73			0.60733	3154
					937	850.936	94.6796			0.608	-72			0.608	3154
					938	851.418	94.6855			0.60867	-72			0.60867	3153
					939	851.9	94.6716			0.60933	-72			0.60933	3153
					940	852.382	94.6441			0.61	-72			0.61	3152
					941	852.865	94.6091			0.61067	-72			0.61067	3152
					942	853.347	94.5683			0.61133	-72			0.61133	3151
					943	853.829	94.525			0.612	-72			0.612	3150
					944	854.311	94.4803			0.61267	-72			0.61267	3149
					945	854.793	94.4329			0.61333	-72			0.61333	3148
					946	855.275	94.3941			0.614	-72			0.614	3148
					947	855.757	94.3699			0.61467	-72			0.61467	3147
					948	856.239	94.375			0.61533	-72			0.61533	3146
					949	856.721	94.4335			0.616	-72			0.616	3144
					950	857.204	94.5226			0.61667	-72			0.61667	3143
					951	857.686	94.6288			0.61733	-71			0.61733	3142
					952	858.168	94.748			0.618	-71			0.618	3141
					953	858.65	94.8716			0.61867	-71			0.61867	3140
					954	859.132	95.0001			0.61933	-72			0.61933	3139
					955	859.614	95.133			0.62	-72			0.62	3137
					956	860.096	95.265			0.62067	-72			0.62067	3136
					957	860.578	95.3896			0.62133	-72			0.62133	3134
					958	861.061	95.51			0.622	-72			0.622	3133
					959	861.543	95.6272			0.62267	-72			0.62267	3132
					960	862.025	95.7409			0.62333	-72			0.62333	3130
					961	862.507	95.8524			0.624	-72			0.624	3129
					962	862.989	95.9584			0.62467	-72			0.62467	3127
					963	863.471	96.0568			0.62533	-72			0.62533	3126
					964	863.953	96.1448			0.626	-72			0.626	3124
					965	864.435	96.2174			0.62667	-72			0.62667	3123
					966	864.918	96.2785			0.62733	-72			0.62733	3121
					967	865.4	96.33			0.628	-72			0.628	3119
					968	865.882	96.3723			0.62867	-72			0.62867	3118
					969	866.364	96.4063			0.62933	-72			0.62933	3116
					970	866.846	96.4318			0.63	-73			0.63	3115
					971	867.328	96.4485			0.63067	-73			0.63067	3113
					972	867.81	96.4573			0.63133	-73			0.63133	3112
					973	868.292	96.4596			0.632	-73			0.632	3110
					974	868.774	96.4536			0.63267	-73			0.63267	3108
					975	869.256	96.4381			0.63333	-73			0.63333	3107
					976	869.739	96.4126			0.634	-73			0.634	3105
					977	870.221	96.3767			0.63467	-73			0.63467	3104
					978	870.703	96.3295			0.63533	-73			0.63533	3103
					979	871.185	96.2706			0.636	-74			0.636	3101
					980	871.667	96.1985			0.63667	-74			0.63667	3100
					981	872.149	96.1108			0.63733	-74			0.63733	3099
					982	872.631	96.0096			0.638	-74			0.638	3097
					983	873.114	95.8962			0.63867	-74			0.63867	3096
					984	873.596	95.7707			0.63933	-74			0.63933	3095
					985	874.078	95.6334			0.64	-74			0.64	3094
					986	874.56	95.485			0.64067	-75			0.64067	3093
					987	875.042	95.3256			0.64133	-75			0.64133	3092
					988	875.524	95.157			0.642	-75			0.642	3091
					989	876.006	94.9819			0.64267	-75			0.64267	3090
					990	876.488	94.797			0.64333	-75			0.64333	3089
					991	876.97	94.6001			0.644	-75			0.644	3089
					992	877.452	94.3913			0.64467	-75			0.64467	3088
					993	877.935	94.1709			0.64533	-75			0.64533	3087
					994	878.417	93.9359			0.646	-76			0.646	3087
					995	878.899	93.6852			0.64667	-76			0.64667	3086
					996	879.381	93.4135			0.64733	-76			0.64733	3086
					997	879.863	93.1121			0.648	-76			0.648	3085
					998	880.345	92.7912			0.64867	-76			0.64867	3085
					999	880.827	92.4571			0.64933	-76			0.64933	3084
					1000	881.309	92.1122			0.65	-77			0.65	3084
					1001	881.792	91.7609			0.65067	-77			0.65067	3083
					1002	882.274	91.404			0.65133	-77			0.65133	3083
					1003	882.756	91.0424			0.652	-77			0.652	3082
					1004	883.238	90.6793			0.65267	-77			0.65267	3082
					1005	883.72	90.3183			0.65333	-77			0.65333	3081
					1006	884.202	89.9588			0.654	-77			0.654	3081
					1007	884.684	89.601			0.65467	-78			0.65467	3080
					1008	885.166	89.246			0.65533	-78			0.65533	3080
					1009	885.649	88.894			0.656	-78			0.656	3079
					1010	886.131	88.5472			0.65667	-78			0.65667	3079
					1011	886.613	88.207			0.65733	-78			0.65733	3078
					1012	887.095	87.8749			0.658	-78			0.658	3077
					1013	887.577	87.5533			0.65867	-78			0.65867	3076
					1014	888.059	87.242			0.65933	-79			0.65933	3076
					1015	888.541	86.9413			0.66	-79			0.66	3075
					1016	889.023	86.6529			0.66067	-79			0.66067	3074
					1017	889.505	86.3784			0.66133	-79			0.66133	3073
					1018	889.987	86.117			0.662	-79			0.662	3072
					1019	890.47	85.869			0.66267	-79			0.66267	3071
					1020	890.952	85.6323			0.66333	-80			0.66333	3070
					1021	891.434	85.4021			0.664	-80			0.664	3069
					1022	891.916	85.1867			0.66467	-80			0.66467	3068
					1023	892.398	84.9926			0.66533	-80			0.66533	3067
					1024	892.88	84.8207			0.666	-80			0.666	3066
					1025	893.362	84.6709			0.66667	-80			0.66667	3065
					1026	893.845	84.5524			0.66733	-81			0.66733	3064
					1027	894.327	84.4697			0.668	-81			0.668	3062
					1028	894.809	84.4374			0.66867	-81			0.66867	3061
					1029	895.291	84.4804			0.66933	-81			0.66933	3060
					1030	895.773	84.5728			0.67	-81			0.67	3059
					1031	896.255	84.6988			0.67067	-81			0.67067	3058
					1032	896.737	84.8526			0.67133	-82			0.67133	3057
					1033	897.219	85.0227			0.672	-82			0.672	3056
					1034	897.701	85.2097			0.67267	-82			0.67267	3055
					1035	898.183	85.4122			0.67333	-82			0.67333	3054
					1036	898.666	85.625			0.674	-82			0.674	3053
					1037	899.148	85.843			0.67467	-82			0.67467	3052
					1038	899.63	86.0641			0.67533	-83			0.67533	3052
					1039	900.112	86.2852			0.676	-83			0.676	3051
					1040	900.594	86.5046			0.67667	-83			0.67667	3050
					1041	901.076	86.7233			0.67733	-83			0.67733	3050
					1042	901.558	86.9313			0.678	-83			0.678	3049
					1043	902.04	87.1234			0.67867	-83			0.67867	3049
					1044	902.523	87.2868			0.67933	-84			0.67933	3048
					1045	903.005	87.4009			0.68	-84			0.68	3048
					1046	903.487	87.4844			0.68067	-84			0.68067	3047
					1047	903.969	87.5482			0.68133	-84			0.68133	3047
					1048	904.451	87.5953			0.682	-84			0.682	3047
					1049	904.933	87.6319			0.68267	-84			0.68267	3047
					1050	905.415	87.658			0.68333	-85			0.68333	3047
					1051	905.897	87.6738			0.684	-85			0.684	3047
					1052	906.38	87.6846			0.68467	-85			0.68467	3047
					1053	906.862	87.6974			0.68533	-85			0.68533	3047
					1054	907.344	87.7066			0.686	-85			0.686	3048
					1055	907.826	87.7088			0.68667	-86			0.68667	3048
					1056	908.308	87.7041			0.68733	-86			0.68733	3048
					1057	908.79	87.6913			0.688	-86			0.688	3049
					1058	909.272	87.6698			0.68867	-86			0.68867	3049
					1059	909.754	87.6395			0.68933	-86			0.68933	3050
					1060	910.236	87.5974			0.69	-87			0.69	3050
					1061	910.719	87.538			0.69067	-87			0.69067	3051
					1062	911.201	87.468			0.69133	-87			0.69133	3051
					1063	911.683	87.3917			0.692	-87			0.692	3052
					1064	912.165	87.3113			0.69267	-87			0.69267	3053
					1065	912.647	87.2306			0.69333	-88			0.69333	3053
					1066	913.129	87.149			0.694	-88			0.694	3054
					1067	913.611	87.0673			0.69467	-88			0.69467	3055
					1068	914.093	86.9859			0.69533	-88			0.69533	3056
					1069	914.576	86.904			0.696	-88			0.696	3056
					1070	915.058	86.8258			0.69667	-89			0.69667	3057
					1071	915.54	86.7551			0.69733	-89			0.69733	3058
					1072	916.022	86.6927			0.698	-89			0.698	3059
					1073	916.504	86.6383			0.69867	-89			0.69867	3059
					1074	916.986	86.5984			0.69933	-89			0.69933	3060
					1075	917.468	86.5765			0.7	-90			0.7	3061
					1076	917.95	86.582			0.70067	-90			0.70067	3062
					1077	918.433	86.6308			0.70133	-90			0.70133	3062
					1078	918.915	86.7071			0.702	-90			0.702	3063
					1079	919.397	86.8016			0.70267	-91			0.70267	3064
					1080	919.879	86.9112			0.70333	-91			0.70333	3065
					1081	920.361	87.0303			0.704	-91			0.704	3066
					1082	920.843	87.1581			0.70467	-91			0.70467	3067
					1083	921.325	87.2934			0.70533	-92			0.70533	3067
					1084	921.807	87.4312			0.706	-92			0.706	3068
					1085	922.289	87.5638			0.70667	-92			0.70667	3069
					1086	922.771	87.6965			0.70733	-92			0.70733	3070
					1087	923.254	87.832			0.708	-92			0.708	3071
					1088	923.736	87.9697			0.70867	-93			0.70867	3072
					1089	924.218	88.1094			0.70933	-93			0.70933	3074
					1090	924.7	88.2524			0.71	-93			0.71	3075
					1091	925.182	88.3986			0.71067	-93			0.71067	3076
					1092	925.664	88.552			0.71133	-93			0.71133	3077
					1093	926.146	88.7199			0.712	-94			0.712	3078
					1094	926.628	88.8919			0.71267	-94			0.71267	3079
					1095	927.111	89.0614			0.71333	-94			0.71333	3081
					1096	927.593	89.2249			0.714	-94			0.714	3082
					1097	928.075	89.3765			0.71467	-94			0.71467	3083
					1098	928.557	89.5158			0.71533	-95			0.71533	3084
					1099	929.039	89.6412			0.716	-95			0.716	3086
					1100	929.521	89.7507			0.71667	-95			0.71667	3087
					1101	930.003	89.843			0.71733	-95			0.71733	3088
					1102	930.485	89.9137			0.718	-95			0.718	3089
					1103	930.967	89.9584			0.71867	-96			0.71867	3090
					1104	931.45	89.9753			0.71933	-96			0.71933	3091
					1105	931.932	89.9639			0.72	-96			0.72	3092
					1106	932.414	89.9165			0.72067	-96			0.72067	3093
					1107	932.896	89.8288			0.72133	-96			0.72133	3094
					1108	933.378	89.6904			0.722	-96			0.722	3095
					1109	933.86	89.4846			0.72267	-97			0.72267	3096
					1110	934.342	89.2261			0.72333	-97			0.72333	3097
					1111	934.824	88.9236			0.724	-97			0.724	3097
					1112	935.307	88.5784			0.72467	-97			0.72467	3098
					1113	935.789	88.1942			0.72533	-97			0.72533	3099
					1114	936.271	87.7728			0.726	-98			0.726	3100
					1115	936.753	87.3148			0.72667	-98			0.72667	3100
					1116	937.235	86.8275			0.72733	-98			0.72733	3101
					1117	937.717	86.3223			0.728	-98			0.728	3101
					1118	938.199	85.7866			0.72867	-98			0.72867	3102
					1119	938.681	85.212			0.72933	-98			0.72933	3102
					1120	939.163	84.5985			0.73	-99			0.73	3103
					1121	939.646	83.9465			0.73067	-99			0.73067	3103
					1122	940.128	83.2463			0.73133	-99			0.73133	3104
					1123	940.61	82.4943			0.732	-99			0.732	3104
					1124	941.092	81.6735			0.73267	-99			0.73267	3105
					1125	941.574	80.7546			0.73333	-99			0.73333	3105
					1126	942.056	79.772			0.734	-99			0.734	3106
					1127	942.538	78.747			0.73467	-99			0.73467	3106
					1128	943.02	77.6885			0.73533	-99			0.73533	3107
					1129	943.503	76.612			0.736	-99			0.736	3107
					1130	943.985	75.5186			0.73667	-100			0.73667	3107
					1131	944.467	74.4113			0.73733	-100			0.73733	3108
					1132	944.949	73.2982			0.738	-100			0.738	3108
					1133	945.431	72.1873			0.73867	-100			0.73867	3109
					1134	945.913	71.0817			0.73933	-100			0.73933	3109
					1135	946.395	69.986			0.74	-100			0.74	3110
					1136	946.877	68.9029			0.74067	-100			0.74067	3110
					1137	947.36	67.8329			0.74133	-100			0.74133	3111
					1138	947.842	66.788			0.742	-100			0.742	3111
					1139	948.324	65.775			0.74267	-100			0.74267	3112
					1140	948.806	64.8084			0.74333	-100			0.74333	3112
					1141	949.288	63.911			0.744	-100			0.744	3113
					1142	949.77	63.0638			0.74467	-100			0.74467	3113
					1143	950.252	62.2559			0.74533	-100			0.74533	3114
					1144	950.734	61.4858			0.746	-100			0.746	3115
					1145	951.216	60.7485			0.74667	-100			0.74667	3116
					1146	951.698	60.0441			0.74733	-100			0.74733	3116
					1147	952.181	59.3728			0.748	-100			0.748	3117
					1148	952.663	58.7286			0.74867	-100			0.74867	3118
					1149	953.145	58.1018			0.74933	-100			0.74933	3119
					1150	953.627	57.5037			0.75	-100			0.75	3119
					1151	954.109	56.9425			0.75067	-101			0.75067	3120
					1152	954.591	56.4191			0.75133	-101			0.75133	3121
					1153	955.073	55.9348			0.752	-101			0.752	3122
					1154	955.555	55.4968			0.75267	-101			0.75267	3123
					1155	956.038	55.1081			0.75333	-101			0.75333	3124
					1156	956.52	54.7816			0.754	-101			0.754	3125
					1157	957.002	54.5386			0.75467	-101			0.75467	3126
					1158	957.484	54.3564			0.75533	-101			0.75533	3127
					1159	957.966	54.2214			0.756	-101			0.756	3128
					1160	958.448	54.129			0.75667	-101			0.75667	3129
					1161	958.93	54.0701			0.75733	-101			0.75733	3130
					1162	959.412	54.044			0.758	-101			0.758	3130
					1163	959.894	54.0492			0.75867	-101			0.75867	3131
					1164	960.377	54.0792			0.75933	-101			0.75933	3132
					1165	960.859	54.1262			0.76	-102			0.76	3133
					1166	961.341	54.1932			0.76067	-102			0.76067	3134
					1167	961.823	54.2811			0.76133	-102			0.76133	3135
					1168	962.305	54.3889			0.762	-102			0.762	3136
					1169	962.787	54.5165			0.76267	-102			0.76267	3136
					1170	963.269	54.6612			0.76333	-102			0.76333	3137
					1171	963.751	54.821			0.764	-102			0.764	3138
					1172	964.234	54.9944			0.76467	-102			0.76467	3138
					1173	964.716	55.1801			0.76533	-102			0.76533	3139
					1174	965.198	55.376			0.766	-102			0.766	3140
					1175	965.68	55.5802			0.76667	-102			0.76667	3140
					1176	966.162	55.7907			0.76733	-102			0.76733	3141
					1177	966.644	56.0045			0.768	-102			0.768	3141
					1178	967.126	56.2214			0.76867	-102			0.76867	3142
					1179	967.608	56.4401			0.76933	-102			0.76933	3142
					1180	968.091	56.6608			0.77	-102			0.77	3143
					1181	968.573	56.8859			0.77067	-102			0.77067	3143
					1182	969.055	57.1082			0.77133	-102			0.77133	3144
					1183	969.537	57.3222			0.772	-102			0.772	3144
					1184	970.019	57.526			0.77267	-102			0.77267	3145
					1185	970.501	57.7188			0.77333	-102			0.77333	3145
					1186	970.983	57.8925			0.774	-102			0.774	3145
					1187	971.465	58.0427			0.77467	-102			0.77467	3146
					1188	971.947	58.1574			0.77533	-102			0.77533	3146
					1189	972.43	58.217			0.776	-102			0.776	3146
					1190	972.912	58.2396			0.77667	-102			0.77667	3147
					1191	973.394	58.2362			0.77733	-102			0.77733	3147
					1192	973.876	58.2098			0.778	-102			0.778	3147
					1193	974.358	58.1675			0.77867	-102			0.77867	3148
					1194	974.84	58.1086			0.77933	-102			0.77933	3148
					1195	975.322	58.0334			0.78	-102			0.78	3148
					1196	975.804	57.9456			0.78067	-102			0.78067	3149
					1197	976.287	57.85			0.78133	-102			0.78133	3149
					1198	976.769	57.7445			0.782	-102			0.782	3149
					1199	977.251	57.6289			0.78267	-102			0.78267	3150
					1200	977.733	57.5032			0.78333	-102			0.78333	3150
					1201	978.215	57.3663			0.784	-102			0.784	3150
					1202	978.697	57.2215			0.78467	-102			0.78467	3151
					1203	979.179	57.0707			0.78533	-102			0.78533	3151
					1204	979.661	56.9176			0.786	-102			0.786	3151
					1205	980.143	56.7683			0.78667	-102			0.78667	3152
					1206	980.625	56.617			0.78733	-101			0.78733	3152
					1207	981.108	56.4603			0.788	-101			0.788	3152
					1208	981.59	56.2973			0.78867	-101			0.78867	3152
					1209	982.072	56.1258			0.78933	-101			0.78933	3153
					1210	982.554	55.946			0.79	-101			0.79	3153
					1211	983.036	55.7576			0.79067	-101			0.79067	3154
					1212	983.518	55.5589			0.79133	-101			0.79133	3154
					1213	984	55.3477			0.792	-101			0.792	3154
					1214	984.482	55.1255			0.79267	-101			0.79267	3155
					1215	984.965	54.8936			0.79333	-101			0.79333	3155
					1216	985.447	54.6519			0.794	-101			0.794	3155
					1217	985.929	54.4004			0.79467	-101			0.79467	3156
					1218	986.411	54.1396			0.79533	-101			0.79533	3156
					1219	986.893	53.8694			0.796	-100			0.796	3156
					1220	987.375	53.5909			0.79667	-100			0.79667	3157
					1221	987.857	53.306			0.79733	-100			0.79733	3157
					1222	988.339	53.0121			0.798	-100			0.798	3157
					1223	988.822	52.708			0.79867	-100			0.79867	3158
					1224	989.304	52.3923			0.79933	-100			0.79933	3158
					1225	989.786	52.0631			0.8	-100			0.8	3159
					1226	990.268	51.7216			0.80067	-100			0.80067	3159
					1227	990.75	51.3681			0.80133	-99			0.80133	3160
					1228	991.232	51.0041			0.802	-99			0.802	3160
					1229	991.714	50.6332			0.80267	-99			0.80267	3161
					1230	992.196	50.2497			0.80333	-99			0.80333	3162
					1231	992.678	49.8489			0.804	-99			0.804	3162
					1232	993.16	49.4307			0.80467	-99			0.80467	3163
					1233	993.643	48.996			0.80533	-99			0.80533	3163
					1234	994.125	48.5375			0.806	-98			0.806	3164
					1235	994.607	48.0521			0.80667	-98			0.80667	3165
					1236	995.089	47.5284			0.80733	-98			0.80733	3165
					1237	995.571	46.947			0.808	-98			0.808	3166
					1238	996.053	46.3299			0.80867	-98			0.80867	3167
					1239	996.535	45.6904			0.80933	-98			0.80933	3167
					1240	997.018	45.034			0.81	-98			0.81	3168
					1241	997.5	44.3704			0.81067	-98			0.81067	3168
					1242	997.982	43.6999			0.81133	-97			0.81133	3169
					1243	998.464	43.024			0.812	-97			0.812	3170
					1244	998.946	42.3475			0.81267	-97			0.81267	3170
					1245	999.428	41.675			0.81333	-97			0.81333	3171
					1246	999.91	41.0084			0.814	-97			0.814	3171
					1247	1000.39	40.3503			0.81467	-97			0.81467	3172
					1248	1000.87	39.7022			0.81533	-97			0.81533	3172
					1249	1001.36	39.0638			0.816	-97			0.816	3173
					1250	1001.84	38.4427			0.81667	-97			0.81667	3173
					1251	1002.32	37.8431			0.81733	-97			0.81733	3174
					1252	1002.8	37.2743			0.818	-97			0.818	3174
					1253	1003.28	36.7512			0.81867	-97			0.81867	3175
					1254	1003.77	36.2604			0.81933	-97			0.81933	3175
					1255	1004.25	35.7944			0.82	-97			0.82	3176
					1256	1004.73	35.3515			0.82067	-97			0.82067	3176
					1257	1005.21	34.9275			0.82133	-97			0.82133	3176
					1258	1005.7	34.5227			0.822	-97			0.822	3177
					1259	1006.18	34.1371			0.82267	-97			0.82267	3177
					1260	1006.66	33.767			0.82333	-97			0.82333	3178
					1261	1007.14	33.4072			0.824	-97			0.824	3178
					1262	1007.62	33.0627			0.82467	-96			0.82467	3178
					1263	1008.11	32.7371			0.82533	-96			0.82533	3179
					1264	1008.59	32.4305			0.826	-96			0.826	3179
					1265	1009.07	32.1439			0.82667	-96			0.82667	3179
					1266	1009.55	31.8791			0.82733	-96			0.82733	3180
					1267	1010.03	31.6369			0.828	-96			0.828	3180
					1268	1010.52	31.4214			0.82867	-96			0.82867	3181
					1269	1011	31.2394			0.82933	-96			0.82933	3181
					1270	1011.48	31.0835			0.83	-96			0.83	3182
					1271	1011.96	30.949			0.83067	-96			0.83067	3182
					1272	1012.45	30.8342			0.83133	-96			0.83133	3183
					1273	1012.93	30.7357			0.832	-96			0.832	3183
					1274	1013.41	30.6537			0.83267	-96			0.83267	3184
					1275	1013.89	30.5877			0.83333	-96			0.83333	3184
					1276	1014.37	30.5362			0.834	-96			0.834	3185
					1277	1014.86	30.4978			0.83467	-96			0.83467	3185
					1278	1015.34	30.4718			0.83533	-96			0.83533	3186
					1279	1015.82	30.457			0.836	-96			0.836	3187
					1280	1016.3	30.4532			0.83667	-96			0.83667	3187
					1281	1016.78	30.4605			0.83733	-96			0.83733	3188
					1282	1017.27	30.476			0.838	-96			0.838	3189
					1283	1017.75	30.4981			0.83867	-96			0.83867	3190
					1284	1018.23	30.5232			0.83933	-96			0.83933	3190
					1285	1018.71	30.5453			0.84	-96			0.84	3191
					1286	1019.2	30.5697			0.84067	-96			0.84067	3192
					1287	1019.68	30.5996			0.84133	-96			0.84133	3193
					1288	1020.16	30.6361			0.842	-96			0.842	3194
					1289	1020.64	30.6815			0.84267	-96			0.84267	3194
					1290	1021.12	30.735			0.84333	-96			0.84333	3195
					1291	1021.61	30.7964			0.844	-96			0.844	3196
					1292	1022.09	30.8661			0.84467	-96			0.84467	3197
					1293	1022.57	30.9442			0.84533	-96			0.84533	3198
					1294	1023.05	31.0316			0.846	-96			0.846	3199
					1295	1023.53	31.1295			0.84667	-96			0.84667	3200
					1296	1024.02	31.2377			0.84733	-96			0.84733	3201
					1297	1024.5	31.3556			0.848	-96			0.848	3201
					1298	1024.98	31.4861			0.84867	-96			0.84867	3202
					1299	1025.46	31.6306			0.84933	-96			0.84933	3203
					1300	1025.94	31.7934			0.85	-96			0.85	3204
					1301	1026.43	31.9821			0.85067	-96			0.85067	3205
					1302	1026.91	32.1884			0.85133	-96			0.85133	3206
					1303	1027.39	32.4072			0.852	-96			0.852	3207
					1304	1027.87	32.6365			0.85267	-96			0.85267	3208
					1305	1028.36	32.8728			0.85333	-96			0.85333	3208
					1306	1028.84	33.1157			0.854	-96			0.854	3209
					1307	1029.32	33.3642			0.85467	-96			0.85467	3210
					1308	1029.8	33.616			0.85533	-96			0.85533	3211
					1309	1030.28	33.8679			0.856	-96			0.856	3212
					1310	1030.77	34.1206			0.85667	-96			0.85667	3213
					1311	1031.25	34.374			0.85733	-96			0.85733	3214
					1312	1031.73	34.6272			0.858	-96			0.858	3215
					1313	1032.21	34.88			0.85867	-96			0.85867	3216
					1314	1032.69	35.1308			0.85933	-96			0.85933	3217
					1315	1033.18	35.3783			0.86	-96			0.86	3218
					1316	1033.66	35.6213			0.86067	-96			0.86067	3219
					1317	1034.14	35.8578			0.86133	-96			0.86133	3220
					1318	1034.62	36.0879			0.862	-96			0.862	3221
					1319	1035.11	36.3113			0.86267	-96			0.86267	3222
					1320	1035.59	36.5267			0.86333	-96			0.86333	3224
					1321	1036.07	36.7323			0.864	-96			0.864	3225
					1322	1036.55	36.9291			0.86467	-96			0.86467	3226
					1323	1037.03	37.1168			0.86533	-96			0.86533	3227
					1324	1037.52	37.2972			0.866	-96			0.866	3229
					1325	1038	37.4749			0.86667	-96			0.86667	3230
					1326	1038.48	37.6423			0.86733	-96			0.86733	3231
					1327	1038.96	37.7935			0.868	-96			0.868	3233
					1328	1039.44	37.9276			0.86867	-96			0.86867	3234
					1329	1039.93	38.0449			0.86933	-96			0.86933	3236
					1330	1040.41	38.1368			0.87	-96			0.87	3237
					1331	1040.89	38.1993			0.87067	-96			0.87067	3239
					1332	1041.37	38.2188			0.87133	-96			0.87133	3241
					1333	1041.85	38.1725			0.872	-96			0.872	3242
					1334	1042.34	38.0845			0.87267	-96			0.87267	3244
					1335	1042.82	37.9693			0.87333	-96			0.87333	3246
					1336	1043.3	37.8328			0.874	-96			0.874	3248
					1337	1043.78	37.6861			0.87467	-96			0.87467	3250
					1338	1044.27	37.528			0.87533	-96			0.87533	3252
					1339	1044.75	37.3599			0.876	-96			0.876	3254
					1340	1045.23	37.1855			0.87667	-96			0.87667	3256
					1341	1045.71	37.0074			0.87733	-96			0.87733	3258
					1342	1046.19	36.8304			0.878	-96			0.878	3261
					1343	1046.68	36.6594			0.87867	-96			0.87867	3263
					1344	1047.16	36.4959			0.87933	-96			0.87933	3265
					1345	1047.64	36.3387			0.88	-96			0.88	3268
					1346	1048.12	36.1999			0.88067	-96			0.88067	3270
					1347	1048.6	36.0857			0.88133	-96			0.88133	3273
					1348	1049.09	36.0126			0.882	-96			0.882	3276
					1349	1049.57	36.008			0.88267	-96			0.88267	3278
					1350	1050.05	36.0451			0.88333	-96			0.88333	3281
					1351	1050.53	36.1079			0.884	-96			0.884	3284
					1352	1051.02	36.1913			0.88467	-96			0.88467	3286
					1353	1051.5	36.2845			0.88533	-96			0.88533	3289
					1354	1051.98	36.3882			0.886	-96			0.886	3292
					1355	1052.46	36.5015			0.88667	-96			0.88667	3295
					1356	1052.94	36.6181			0.88733	-96			0.88733	3297
					1357	1053.42	36.731			0.888	-96			0.888	3300
					1358	1053.91	36.8423			0.88867	-96			0.88867	3303
					1359	1054.39	36.9521			0.88933	-96			0.88933	3306
					1360	1054.87	37.0597			0.89	-96			0.89	3308
					1361	1055.35	37.1664			0.89067	-96			0.89067	3311
					1362	1055.84	37.2665			0.89133	-96			0.89133	3314
					1363	1056.32	37.3571			0.892	-96			0.892	3316
					1364	1056.8	37.4323			0.89267	-96			0.89267	3319
					1365	1057.28	37.4827			0.89333	-96			0.89333	3321
					1366	1057.76	37.516			0.894	-96			0.894	3323
					1367	1058.25	37.5366			0.89467	-96			0.89467	3326
					1368	1058.73	37.545			0.89533	-96			0.89533	3328
					1369	1059.21	37.5428			0.896	-96			0.896	3330
					1370	1059.69	37.5306			0.89667	-96			0.89667	3332
					1371	1060.17	37.5084			0.89733	-95			0.89733	3334
					1372	1060.66	37.4792			0.898	-95			0.898	3335
					1373	1061.14	37.4485			0.89867	-95			0.89867	3337
					1374	1061.62	37.4099			0.89933	-96			0.89933	3338
					1375	1062.1	37.359			0.9	-96			0.9	3340
					1376	1062.59	37.2954			0.90067	-96			0.90067	3341
					1377	1063.07	37.219			0.90133	-96			0.90133	3342
					1378	1063.55	37.1249			0.902	-96			0.902	3343
					1379	1064.03	37.0112			0.90267	-96			0.90267	3344
					1380	1064.51	36.8697			0.90333	-96			0.90333	3345
					1381	1065	36.6865			0.904	-96			0.904	3346
					1382	1065.48	36.4769			0.90467	-96			0.90467	3346
					1383	1065.96	36.2502			0.90533	-96			0.90533	3347
					1384	1066.44	36.0103			0.906	-96			0.906	3347
					1385	1066.92	35.7644			0.90667	-96			0.90667	3348
					1386	1067.41	35.5119			0.90733	-96			0.90733	3348
					1387	1067.89	35.2538			0.908	-96			0.908	3348
					1388	1068.37	34.9926			0.90867	-96			0.90867	3348
					1389	1068.85	34.73			0.90933	-96			0.90933	3348
					1390	1069.34	34.4694			0.91	-96			0.91	3348
					1391	1069.82	34.2141			0.91067	-96			0.91067	3348
					1392	1070.3	33.9653			0.91133	-96			0.91133	3348
					1393	1070.78	33.7224			0.912	-96			0.912	3348
					1394	1071.26	33.4933			0.91267	-96			0.91267	3348
					1395	1071.75	33.2821			0.91333	-96			0.91333	3348
					1396	1072.23	33.0995			0.914	-96			0.914	3348
					1397	1072.71	32.9631			0.91467	-96			0.91467	3348
					1398	1073.19	32.8559			0.91533	-95			0.91533	3348
					1399	1073.67	32.7676			0.916	-95			0.916	3348
					1400	1074.16	32.6951			0.91667	-95			0.91667	3348
					1401	1074.64	32.6318			0.91733	-95			0.91733	3348
					1402	1075.12	32.578			0.918	-95			0.918	3348
					1403	1075.6	32.5332			0.91867	-95			0.91867	3348
					1404	1076.09	32.4932			0.91933	-95			0.91933	3349
					1405	1076.57	32.4531			0.92	-95			0.92	3349
					1406	1077.05	32.4151			0.92067	-95			0.92067	3349
					1407	1077.53	32.3802			0.92133	-95			0.92133	3350
					1408	1078.01	32.348			0.922	-95			0.922	3350
					1409	1078.49	32.3192			0.92267	-95			0.92267	3351
					1410	1078.98	32.2916			0.92333	-95			0.92333	3351
					1411	1079.46	32.2636			0.924	-94			0.924	3352
					1412	1079.94	32.2334			0.92467	-94			0.92467	3353
					1413	1080.42	32.198			0.92533	-94			0.92533	3354
					1414	1080.91	32.1593			0.926	-94			0.926	3354
					1415	1081.39	32.1182			0.92667	-94			0.92667	3355
					1416	1081.87	32.0745			0.92733	-94			0.92733	3356
					1417	1082.35	32.028			0.928	-94			0.928	3356
					1418	1082.83	31.9792			0.92867	-94			0.92867	3357
					1419	1083.32	31.9278			0.92933	-93			0.92933	3358
					1420	1083.8	31.8751			0.93	-93			0.93	3358
					1421	1084.28	31.8238			0.93067	-93			0.93067	3359
					1422	1084.76	31.77			0.93133	-93			0.93133	3360
					1423	1085.24	31.7107			0.932	-93			0.932	3360
					1424	1085.73	31.6456			0.93267	-93			0.93267	3361
					1425	1086.21	31.5746			0.93333	-93			0.93333	3361
					1426	1086.69	31.4941			0.934	-92			0.934	3362
					1427	1087.17	31.4022			0.93467	-92			0.93467	3362
					1428	1087.65	31.2931			0.93533	-92			0.93533	3363
					1429	1088.14	31.1564			0.936	-92			0.936	3363
					1430	1088.62	31.0031			0.93667	-92			0.93667	3363
					1431	1089.1	30.8396			0.93733	-92			0.93733	3363
					1432	1089.58	30.6684			0.938	-92			0.938	3364
					1433	1090.07	30.494			0.93867	-92			0.93867	3364
					1434	1090.55	30.3164			0.93933	-92			0.93933	3364
					1435	1091.03	30.1365			0.94	-92			0.94	3364
					1436	1091.51	29.9566			0.94067	-91			0.94067	3364
					1437	1091.99	29.7795			0.94133	-91			0.94133	3364
					1438	1092.48	29.6052			0.942	-91			0.942	3364
					1439	1092.96	29.4344			0.94267	-91			0.94267	3364
					1440	1093.44	29.2678			0.94333	-91			0.94333	3364
					1441	1093.92	29.1051			0.944	-91			0.944	3364
					1442	1094.4	28.9495			0.94467	-91			0.94467	3363
					1443	1094.89	28.8025			0.94533	-91			0.94533	3363
					1444	1095.37	28.6677			0.946	-91			0.946	3363
					1445	1095.85	28.5506			0.94667	-90			0.94667	3362
					1446	1096.33	28.4468			0.94733	-90			0.94733	3362
					1447	1096.82	28.3537			0.948	-90			0.948	3362
					1448	1097.3	28.271			0.94867	-90			0.94867	3362
					1449	1097.78	28.1975			0.94933	-90			0.94933	3361
					1450	1098.26	28.1335			0.95	-90			0.95	3361
					1451	1098.74	28.0791			0.95067	-90			0.95067	3361
					1452	1099.23	28.0331			0.95133	-90			0.95133	3360
					1453	1099.71	27.9938			0.952	-90			0.952	3360
					1454	1100.19	27.9633			0.95267	-90			0.95267	3360
					1455	1100.67	27.9432			0.95333	-90			0.95333	3359
					1456	1101.15	27.9338			0.954	-90			0.954	3359
					1457	1101.64	27.9356			0.95467	-90			0.95467	3358
					1458	1102.12	27.9496			0.95533	-90			0.95533	3358
					1459	1102.6	27.9765			0.956	-90			0.956	3358
					1460	1103.08	28.0182			0.95667	-90			0.95667	3357
					1461	1103.57	28.078			0.95733	-90			0.95733	3357
					1462	1104.05	28.1528			0.958	-90			0.958	3356
					1463	1104.53	28.2407			0.95867	-89			0.95867	3356
					1464	1105.01	28.3415			0.95933	-89			0.95933	3356
					1465	1105.49	28.4541			0.96	-89			0.96	3355
					1466	1105.98	28.5783			0.96067	-89			0.96067	3355
					1467	1106.46	28.7137			0.96133	-89			0.96133	3355
					1468	1106.94	28.8592			0.962	-89			0.962	3354
					1469	1107.42	29.0125			0.96267	-89			0.96267	3354
					1470	1107.9	29.1757			0.96333	-89			0.96333	3354
					1471	1108.39	29.3502			0.964	-89			0.964	3354
					1472	1108.87	29.5359			0.96467	-89			0.96467	3354
					1473	1109.35	29.7329			0.96533	-89			0.96533	3354
					1474	1109.83	29.9424			0.966	-89			0.966	3354
					1475	1110.32	30.1653			0.96667	-89			0.96667	3354
					1476	1110.8	30.4042			0.96733	-89			0.96733	3354
					1477	1111.28	30.664			0.968	-89			0.968	3354
					1478	1111.76	30.9393			0.96867	-89			0.96867	3354
					1479	1112.24	31.2263			0.96933	-89			0.96933	3354
					1480	1112.72	31.5235			0.97	-89			0.97	3355
					1481	1113.21	31.8286			0.97067	-89			0.97067	3355
					1482	1113.69	32.141			0.97133	-89			0.97133	3356
					1483	1114.17	32.46			0.972	-89			0.972	3356
					1484	1114.65	32.7834			0.97267	-89			0.97267	3357
					1485	1115.14	33.1089			0.97333	-90			0.97333	3358
					1486	1115.62	33.4371			0.974	-90			0.974	3358
					1487	1116.1	33.7678			0.97467	-90			0.97467	3359
					1488	1116.58	34.1005			0.97533	-90			0.97533	3360
					1489	1117.07	34.4348			0.976	-90			0.976	3361
					1490	1117.55	34.7696			0.97667	-90			0.97667	3362
					1491	1118.03	35.1043			0.97733	-90			0.97733	3363
					1492	1118.51	35.4385			0.978	-90			0.978	3364
					1493	1118.99	35.7719			0.97867	-90			0.97867	3365
					1494	1119.47	36.1029			0.97933	-90			0.97933	3367
					1495	1119.96	36.4303			0.98	-90			0.98	3368
					1496	1120.44	36.7527			0.98067	-90			0.98067	3369
					1497	1120.92	37.0684			0.98133	-90			0.98133	3370
					1498	1121.4	37.3772			0.982	-90			0.982	3371
					1499	1121.89	37.6787			0.98267	-90			0.98267	3372
					1500	1122.37	37.973			0.98333	-90			0.98333	3374
					1501	1122.85	38.2617			0.984	-90			0.984	3375
					1502	1123.33	38.5404			0.98467	-90			0.98467	3376
					1503	1123.81	38.8056			0.98533	-90			0.98533	3378
					1504	1124.3	39.0565			0.986	-90			0.986	3379
					1505	1124.78	39.2926			0.98667	-90			0.98667	3380
					1506	1125.26	39.5088			0.98733	-90			0.98733	3382
					1507	1125.74	39.7023			0.988	-90			0.988	3383
					1508	1126.22	39.8653			0.98867	-90			0.98867	3384
					1509	1126.71	39.9851			0.98933	-90			0.98933	3386
					1510	1127.19	40.0739			0.99	-90			0.99	3387
					1511	1127.67	40.139			0.99067	-90			0.99067	3388
					1512	1128.15	40.1829			0.99133	-90			0.99133	3390
					1513	1128.63	40.2099			0.992	-90			0.992	3391
					1514	1129.12	40.2205			0.99267	-90			0.99267	3393
					1515	1129.6	40.2151			0.99333	-90			0.99333	3394
					1516	1130.08	40.1973			0.994	-90			0.994	3395
					1517	1130.56	40.1717			0.99467	-90			0.99467	3397
					1518	1131.05	40.1356			0.99533	-90			0.99533	3398
					1519	1131.53	40.0877			0.996	-90			0.996	3399
					1520	1132.01	40.0283			0.99667	-90			0.99667	3401
					1521	1132.49	39.9572			0.99733	-90			0.99733	3402
					1522	1132.97	39.8749			0.998	-90			0.998	3404
					1523	1133.46	39.7821			0.99867	-90			0.99867	3405
					1524	1133.94	39.678			0.99933	-90			0.99933	3407
					1525	1134.42	39.5613			1	-90			1	3408
					1526	1134.9	39.435			1.00067	-90			1.00067	3410
					1527	1135.38	39.3011			1.00133	-90			1.00133	3411
					1528	1135.87	39.1609			1.002	-90			1.002	3413
					1529	1136.35	39.0163			1.00267	-90			1.00267	3414
					1530	1136.83	38.8677			1.00333	-90			1.00333	3416
					1531	1137.31	38.716			1.004	-90			1.004	3417
					1532	1137.8	38.562			1.00467	-90			1.00467	3419
					1533	1138.28	38.4064			1.00533	-90			1.00533	3420
					1534	1138.76	38.2507			1.006	-90			1.006	3422
					1535	1139.24	38.0964			1.00667	-90			1.00667	3423
					1536	1139.72	37.9444			1.00733	-90			1.00733	3424
					1537	1140.21	37.795			1.008	-90			1.008	3426
					1538	1140.69	37.6507			1.00867	-90			1.00867	3427
					1539	1141.17	37.5128			1.00933	-90			1.00933	3429
					1540	1141.65	37.3843			1.01	-90			1.01	3430
					1541	1142.13	37.2699			1.01067	-90			1.01067	3431
					1542	1142.62	37.1662			1.01133	-90			1.01133	3432
					1543	1143.1	37.0713			1.012	-90			1.012	3434
					1544	1143.58	36.9853			1.01267	-90			1.01267	3435
					1545	1144.06	36.9072			1.01333	-90			1.01333	3436
					1546	1144.55	36.8375			1.014	-90			1.014	3437
					1547	1145.03	36.7765			1.01467	-90			1.01467	3438
					1548	1145.51	36.7236			1.01533	-90			1.01533	3439
					1549	1145.99	36.6775			1.016	-90			1.016	3440
					1550	1146.47	36.6402			1.01667	-90			1.01667	3441
					1551	1146.96	36.6128			1.01733	-90			1.01733	3442
					1552	1147.44	36.5959			1.018	-90			1.018	3443
					1553	1147.92	36.59			1.01867	-90			1.01867	3444
					1554	1148.4	36.596			1.01933	-90			1.01933	3445
					1555	1148.88	36.6145			1.02	-90			1.02	3446
					1556	1149.37	36.647			1.02067	-90			1.02067	3447
					1557	1149.85	36.6959			1.02133	-90			1.02133	3448
					1558	1150.33	36.7593			1.022	-90			1.022	3449
					1559	1150.81	36.8364			1.02267	-90			1.02267	3450
					1560	1151.3	36.927			1.02333	-90			1.02333	3450
					1561	1151.78	37.0308			1.024	-90			1.024	3451
					1562	1152.26	37.1478			1.02467	-90			1.02467	3452
					1563	1152.74	37.278			1.02533	-90			1.02533	3453
					1564	1153.22	37.4209			1.026	-90			1.026	3453
					1565	1153.7	37.5751			1.02667	-90			1.02667	3454
					1566	1154.19	37.7424			1.02733	-90			1.02733	3455
					1567	1154.67	37.9239			1.028	-90			1.028	3455
					1568	1155.15	38.1198			1.02867	-90			1.02867	3456
					1569	1155.63	38.3302			1.02933	-90			1.02933	3456
					1570	1156.12	38.5564			1.03	-90			1.03	3457
					1571	1156.6	38.7991			1.03067	-90			1.03067	3457
					1572	1157.08	39.0603			1.03133	-90			1.03133	3458
					1573	1157.56	39.3436			1.032	-90			1.032	3458
					1574	1158.04	39.6455			1.03267	-90			1.03267	3459
					1575	1158.53	39.9638			1.03333	-90			1.03333	3459
					1576	1159.01	40.2979			1.034	-90			1.034	3460
					1577	1159.49	40.6466			1.03467	-90			1.03467	3460
					1578	1159.97	41.0096			1.03533	-90			1.03533	3461
					1579	1160.45	41.3867			1.036	-90			1.036	3461
					1580	1160.94	41.7765			1.03667	-90			1.03667	3462
					1581	1161.42	42.1773			1.03733	-90			1.03733	3462
					1582	1161.9	42.5902			1.038	-90			1.038	3463
					1583	1162.38	43.0162			1.03867	-90			1.03867	3463
					1584	1162.87	43.4551			1.03933	-90			1.03933	3464
					1585	1163.35	43.9066			1.04	-90			1.04	3464
					1586	1163.83	44.3715			1.04067	-90			1.04067	3465
					1587	1164.31	44.8496			1.04133	-90			1.04133	3465
					1588	1164.79	45.3424			1.042	-90			1.042	3466
					1589	1165.28	45.8522			1.04267	-90			1.04267	3466
					1590	1165.76	46.3759			1.04333	-90			1.04333	3467
					1591	1166.24	46.9114			1.044	-90			1.044	3467
					1592	1166.72	47.4576			1.04467	-90			1.04467	3468
					1593	1167.2	48.0129			1.04533	-90			1.04533	3469
					1594	1167.69	48.5771			1.046	-91			1.046	3469
					1595	1168.17	49.1496			1.04667	-91			1.04667	3470
					1596	1168.65	49.7295			1.04733	-91			1.04733	3471
					1597	1169.13	50.3159			1.048	-91			1.048	3471
					1598	1169.62	50.9081			1.04867	-91			1.04867	3472
					1599	1170.1	51.5051			1.04933	-91			1.04933	3473
					1600	1170.58	52.1065			1.05	-91			1.05	3474
					1601	1171.06	52.7117			1.05067	-91			1.05067	3474
					1602	1171.54	53.3192			1.05133	-91			1.05133	3475
					1603	1172.03	53.9278			1.052	-91			1.052	3476
					1604	1172.51	54.5353			1.05267	-91			1.05267	3477
					1605	1172.99	55.1385			1.05333	-91			1.05333	3478
					1606	1173.47	55.7394			1.054	-91			1.054	3479
					1607	1173.95	56.3393			1.05467	-91			1.05467	3480
					1608	1174.44	56.938			1.05533	-91			1.05533	3481
					1609	1174.92	57.5361			1.056	-91			1.056	3482
					1610	1175.4	58.1332			1.05667	-91			1.05667	3484
					1611	1175.88	58.7288			1.05733	-91			1.05733	3485
					1612	1176.37	59.3232			1.058	-91			1.058	3486
					1613	1176.85	59.9171			1.05867	-91			1.05867	3487
					1614	1177.33	60.5091			1.05933	-91			1.05933	3488
					1615	1177.81	61.0984			1.06	-91			1.06	3489
					1616	1178.29	61.6846			1.06067	-91			1.06067	3490
					1617	1178.78	62.2672			1.06133	-91			1.06133	3492
					1618	1179.26	62.8455			1.062	-91			1.062	3493
					1619	1179.74	63.4192			1.06267	-91			1.06267	3494
					1620	1180.22	63.9875			1.06333	-91			1.06333	3495
					1621	1180.7	64.5494			1.064	-91			1.064	3496
					1622	1181.19	65.1051			1.06467	-91			1.06467	3498
					1623	1181.67	65.6547			1.06533	-91			1.06533	3499
					1624	1182.15	66.1979			1.066	-91			1.066	3500
					1625	1182.63	66.7345			1.06667	-91			1.06667	3501
					1626	1183.12	67.2642			1.06733	-91			1.06733	3502
					1627	1183.6	67.7868			1.068	-91			1.068	3503
					1628	1184.08	68.3023			1.06867	-91			1.06867	3504
					1629	1184.56	68.8108			1.06933	-91			1.06933	3506
					1630	1185.04	69.3115			1.07	-91			1.07	3507
					1631	1185.53	69.8035			1.07067	-91			1.07067	3508
					1632	1186.01	70.2865			1.07133	-91			1.07133	3509
					1633	1186.49	70.7603			1.072	-91			1.072	3510
					1634	1186.97	71.2239			1.07267	-91			1.07267	3511
					1635	1187.45	71.6769			1.07333	-91			1.07333	3512
					1636	1187.94	72.1179			1.074	-91			1.074	3513
					1637	1188.42	72.5452			1.07467	-91			1.07467	3514
					1638	1188.9	72.9602			1.07533	-91			1.07533	3515
					1639	1189.38	73.3634			1.076	-91			1.076	3516
					1640	1189.86	73.7551			1.07667	-91			1.07667	3517
					1641	1190.35	74.1356			1.07733	-91			1.07733	3518
					1642	1190.83	74.5047			1.078	-91			1.078	3519
					1643	1191.31	74.8622			1.07867	-91			1.07867	3520
					1644	1191.79	75.2084			1.07933	-90			1.07933	3521
					1645	1192.28	75.5434			1.08	-90			1.08	3522
					1646	1192.76	75.867			1.08067	-90			1.08067	3523
					1647	1193.24	76.1788			1.08133	-90			1.08133	3524
					1648	1193.72	76.4786			1.082	-90			1.082	3525
					1649	1194.2	76.7662			1.08267	-90			1.08267	3526
					1650	1194.68	77.0416			1.08333	-90			1.08333	3527
					1651	1195.17	77.3046			1.084	-90			1.084	3528
					1652	1195.65	77.5554			1.08467	-90			1.08467	3529
					1653	1196.13	77.7938			1.08533	-90			1.08533	3530
					1654	1196.61	78.0197			1.086	-90			1.086	3531
					1655	1197.1	78.2327			1.08667	-90			1.08667	3532
					1656	1197.58	78.4328			1.08733	-90			1.08733	3533
					1657	1198.06	78.6196			1.088	-90			1.088	3533
					1658	1198.54	78.7932			1.08867	-90			1.08867	3534
					1659	1199.02	78.9534			1.08933	-90			1.08933	3535
					1660	1199.51	79.1001			1.09	-90			1.09	3536
					1661	1199.99	79.2332			1.09067	-90			1.09067	3537
					1662	1200.47	79.3526			1.09133	-90			1.09133	3537
					1663	1200.95	79.4579			1.092	-90			1.092	3538
					1664	1201.43	79.5491			1.09267	-90			1.09267	3539
					1665	1201.92	79.6261			1.09333	-90			1.09333	3539
					1666	1202.4	79.6885			1.094	-90			1.094	3540
					1667	1202.88	79.736			1.09467	-90			1.09467	3540
					1668	1203.36	79.7683			1.09533	-90			1.09533	3541
					1669	1203.85	79.7847			1.096	-90			1.096	3542
					1670	1204.33	79.7856			1.09667	-90			1.09667	3542
					1671	1204.81	79.7715			1.09733	-90			1.09733	3543
					1672	1205.29	79.7423			1.098	-90			1.098	3543
					1673	1205.77	79.6979			1.09867	-90			1.09867	3544
					1674	1206.26	79.6387			1.09933	-90			1.09933	3544
					1675	1206.74	79.5648			1.1	-90			1.1	3545
					1676	1207.22	79.477			1.10067	-90			1.10067	3546
					1677	1207.7	79.3768			1.10133	-90			1.10133	3546
					1678	1208.18	79.2623			1.102	-90			1.102	3547
					1679	1208.67	79.1323			1.10267	-90			1.10267	3548
					1680	1209.15	78.9867			1.10333	-90			1.10333	3548
					1681	1209.63	78.8258			1.104	-90			1.104	3549
					1682	1210.11	78.6476			1.10467	-90			1.10467	3550
					1683	1210.6	78.4515			1.10533	-90			1.10533	3551
					1684	1211.08	78.2343			1.106	-90			1.106	3552
					1685	1211.56	77.9906			1.10667	-90			1.10667	3553
					1686	1212.04	77.7264			1.10733	-90			1.10733	3554
					1687	1212.52	77.4459			1.108	-90			1.108	3555
					1688	1213.01	77.1503			1.10867	-90			1.10867	3556
					1689	1213.49	76.8424			1.10933	-90			1.10933	3557
					1690	1213.97	76.5227			1.11	-90			1.11	3558
					1691	1214.45	76.1918			1.11067	-90			1.11067	3559
					1692	1214.93	75.8517			1.11133	-90			1.11133	3560
					1693	1215.42	75.5048			1.112	-90			1.112	3562
					1694	1215.9	75.1506			1.11267	-90			1.11267	3563
					1695	1216.38	74.7889			1.11333	-90			1.11333	3565
					1696	1216.86	74.4204			1.114	-90			1.114	3566
					1697	1217.35	74.0454			1.11467	-90			1.11467	3568
					1698	1217.83	73.6647			1.11533	-90			1.11533	3569
					1699	1218.31	73.2793			1.116	-90			1.116	3571
					1700	1218.79	72.8896			1.11667	-90			1.11667	3573
					1701	1219.27	72.4962			1.11733	-90			1.11733	3575
					1702	1219.76	72.1			1.118	-90			1.118	3577
					1703	1220.24	71.7017			1.11867	-90			1.11867	3579
					1704	1220.72	71.3023			1.11933	-90			1.11933	3581
					1705	1221.2	70.9027			1.12	-90			1.12	3583
					1706	1221.68	70.5033			1.12067	-90			1.12067	3585
					1707	1222.17	70.1047			1.12133	-90			1.12133	3588
					1708	1222.65	69.7072			1.122	-90			1.122	3590
					1709	1223.13	69.3108			1.12267	-90			1.12267	3592
					1710	1223.61	68.9173			1.12333	-90			1.12333	3595
					1711	1224.09	68.5279			1.124	-90			1.124	3597
					1712	1224.58	68.1434			1.12467	-90			1.12467	3600
					1713	1225.06	67.7643			1.12533	-90			1.12533	3602
					1714	1225.54	67.3925			1.126	-90			1.126	3605
					1715	1226.02	67.0291			1.12667	-90			1.12667	3607
					1716	1226.51	66.6767			1.12733	-90			1.12733	3610
					1717	1226.99	66.3394			1.128	-90			1.128	3613
					1718	1227.47	66.014			1.12867	-90			1.12867	3616
					1719	1227.95	65.6987			1.12933	-90			1.12933	3619
					1720	1228.43	65.3933			1.13	-90			1.13	3621
					1721	1228.92	65.0971			1.13067	-90			1.13067	3624
					1722	1229.4	64.8101			1.13133	-90			1.13133	3627
					1723	1229.88	64.5324			1.132	-90			1.132	3630
					1724	1230.36	64.2632			1.13267	-90			1.13267	3633
					1725	1230.84	64.0008			1.13333	-90			1.13333	3636
					1726	1231.33	63.7473			1.134	-90			1.134	3639
					1727	1231.81	63.504			1.13467	-90			1.13467	3642
					1728	1232.29	63.2713			1.13533	-90			1.13533	3645
					1729	1232.77	63.0494			1.136	-90			1.136	3647
					1730	1233.26	62.8396			1.13667	-90			1.13667	3650
					1731	1233.74	62.6426			1.13733	-90			1.13733	3653
					1732	1234.22	62.4605			1.138	-90			1.138	3656
					1733	1234.7	62.2971			1.13867	-90			1.13867	3659
					1734	1235.18	62.1486			1.13933	-90			1.13933	3662
					1735	1235.66	62.0128			1.14	-90			1.14	3665
					1736	1236.15	61.889			1.14067	-90			1.14067	3668
					1737	1236.63	61.7758			1.14133	-90			1.14133	3671
					1738	1237.11	61.6731			1.142	-90			1.142	3674
					1739	1237.59	61.5805			1.14267	-90			1.14267	3676
					1740	1238.08	61.4968			1.14333	-90			1.14333	3679
					1741	1238.56	61.4203			1.144	-90			1.144	3682
					1742	1239.04	61.3521			1.14467	-90			1.14467	3684
					1743	1239.52	61.293			1.14533	-90			1.14533	3687
					1744	1240	61.2427			1.146	-90			1.146	3689
					1745	1240.49	61.2013			1.14667	-90			1.14667	3691
					1746	1240.97	61.169			1.14733	-90			1.14733	3693
					1747	1241.45	61.1459			1.148	-90			1.148	3696
					1748	1241.93	61.1329			1.14867	-90			1.14867	3698
					1749	1242.41	61.132			1.14933	-90			1.14933	3700
					1750	1242.9	61.1405			1.15	-90			1.15	3702
					1751	1243.38	61.1568			1.15067	-90			1.15067	3703
					1752	1243.86	61.1799			1.15133	-90			1.15133	3705
					1753	1244.34	61.2087			1.152	-90			1.152	3707
					1754	1244.83	61.2428			1.15267	-90			1.15267	3708
					1755	1245.31	61.2819			1.15333	-90			1.15333	3709
					1756	1245.79	61.3253			1.154	-90			1.154	3710
					1757	1246.27	61.3723			1.15467	-90			1.15467	3711
					1758	1246.75	61.4222			1.15533	-90			1.15533	3712
					1759	1247.24	61.4744			1.156	-90			1.156	3713
					1760	1247.72	61.5285			1.15667	-90			1.15667	3714
					1761	1248.2	61.5842			1.15733	-90			1.15733	3714
					1762	1248.68	61.6402			1.158	-89			1.158	3715
					1763	1249.16	61.6956			1.15867	-89			1.15867	3715
					1764	1249.65	61.7487			1.15933	-89			1.15933	3715
					1765	1250.13	61.7969			1.16	-89			1.16	3715
					1766	1250.61	61.8421			1.16067	-89			1.16067	3715
					1767	1251.09	61.8854			1.16133	-89			1.16133	3714
					1768	1251.58	61.9267			1.162	-89			1.162	3714
					1769	1252.06	61.9664			1.16267	-89			1.16267	3714
					1770	1252.54	62.0044			1.16333	-89			1.16333	3713
					1771	1253.02	62.0407			1.164	-89			1.164	3712
					1772	1253.5	62.076			1.16467	-89			1.16467	3711
					1773	1253.99	62.1117			1.16533	-89			1.16533	3710
					1774	1254.47	62.1459			1.166	-89			1.166	3709
					1775	1254.95	62.1772			1.16667	-89			1.16667	3708
					1776	1255.43	62.2052			1.16733	-89			1.16733	3707
					1777	1255.91	62.2299			1.168	-89			1.168	3706
					1778	1256.4	62.2497			1.16867	-89			1.16867	3704
					1779	1256.88	62.2638			1.16933	-89			1.16933	3703
					1780	1257.36	62.2696			1.17	-89			1.17	3702
					1781	1257.84	62.2629			1.17067	-89			1.17067	3700
					1782	1258.33	62.248			1.17133	-89			1.17133	3699
					1783	1258.81	62.2276			1.172	-89			1.172	3698
					1784	1259.29	62.2027			1.17267	-89			1.17267	3696
					1785	1259.77	62.1752			1.17333	-89			1.17333	3695
					1786	1260.25	62.145			1.174	-88			1.174	3693
					1787	1260.73	62.1124			1.17467	-88			1.17467	3692
					1788	1261.22	62.0786			1.17533	-88			1.17533	3691
					1789	1261.7	62.0448			1.176	-88			1.176	3689
					1790	1262.18	62.0107			1.17667	-88			1.17667	3688
					1791	1262.66	61.9765			1.17733	-88			1.17733	3687
					1792	1263.15	61.9424			1.178	-88			1.178	3686
					1793	1263.63	61.9083			1.17867	-88			1.17867	3685
					1794	1264.11	61.8752			1.17933	-88			1.17933	3684
					1795	1264.59	61.8436			1.18	-88			1.18	3683
					1796	1265.07	61.8147			1.18067	-88			1.18067	3682
					1797	1265.56	61.7899			1.18133	-88			1.18133	3681
					1798	1266.04	61.7681			1.182	-88			1.182	3681
					1799	1266.52	61.749			1.18267	-88			1.18267	3680
					1800	1267	61.7324			1.18333	-88			1.18333	3680
					1801	1267.48	61.7183			1.184	-88			1.184	3679
					1802	1267.97	61.7067			1.18467	-88			1.18467	3679
					1803	1268.45	61.6976			1.18533	-88			1.18533	3679
					1804	1268.93	61.6907			1.186	-88			1.186	3679
					1805	1269.41	61.6849			1.18667	-88			1.18667	3678
					1806	1269.9	61.6816			1.18733	-88			1.18733	3678
					1807	1270.38	61.682			1.188	-88			1.188	3678
					1808	1270.86	61.686			1.18867	-88			1.18867	3678
					1809	1271.34	61.694			1.18933	-88			1.18933	3678
					1810	1271.82	61.7069			1.19	-88			1.19	3678
					1811	1272.31	61.7256			1.19067	-87			1.19067	3678
					1812	1272.79	61.7519			1.19133	-87			1.19133	3679
					1813	1273.27	61.7891			1.192	-87			1.192	3679
					1814	1273.75	61.8339			1.19267	-87			1.19267	3679
					1815	1274.23	61.8843			1.19333	-87			1.19333	3679
					1816	1274.72	61.9394			1.194	-87			1.194	3680
					1817	1275.2	61.9982			1.19467	-87			1.19467	3680
					1818	1275.68	62.0603			1.19533	-87			1.19533	3680
					1819	1276.16	62.1256			1.196	-87			1.196	3681
					1820	1276.64	62.1929			1.19667	-86			1.19667	3681
					1821	1277.13	62.2609			1.19733	-86			1.19733	3681
					1822	1277.61	62.3302			1.198	-86			1.198	3682
					1823	1278.09	62.4015			1.19867	-86			1.19867	3682
					1824	1278.57	62.4743			1.19933	-86			1.19933	3683
					1825	1279.06	62.5488			1.2	-86			1.2	3683
					1826	1279.54	62.6249			1.20067	-86			1.20067	3684
					1827	1280.02	62.7024			1.20133	-85			1.20133	3685
					1828	1280.5	62.7818			1.202	-85			1.202	3685
					1829	1280.98	62.8638			1.20267	-85			1.20267	3686
					1830	1281.47	62.9471			1.20333	-85			1.20333	3687
					1831	1281.95	63.0306			1.204	-85			1.204	3688
					1832	1282.43	63.1136			1.20467	-85			1.20467	3689
					1833	1282.91	63.1953			1.20533	-85			1.20533	3689
					1834	1283.39	63.2756			1.206	-85			1.206	3690
					1835	1283.88	63.3541			1.20667	-84			1.20667	3691
					1836	1284.36	63.4305			1.20733	-84			1.20733	3692
					1837	1284.84	63.5048			1.208	-84			1.208	3693
					1838	1285.32	63.576			1.20867	-84			1.20867	3694
					1839	1285.81	63.6432			1.20933	-84			1.20933	3696
					1840	1286.29	63.706			1.21	-84			1.21	3697
					1841	1286.77	63.7642			1.21067	-84			1.21067	3698
					1842	1287.25	63.8164			1.21133	-84			1.21133	3699
					1843	1287.73	63.8616			1.212	-83			1.212	3701
					1844	1288.22	63.8978			1.21267	-83			1.21267	3702
					1845	1288.7	63.9217			1.21333	-83			1.21333	3703
					1846	1289.18	63.9361			1.214	-83			1.214	3705
					1847	1289.66	63.9428			1.21467	-83			1.21467	3706
					1848	1290.14	63.9421			1.21533	-83			1.21533	3708
					1849	1290.63	63.9352			1.216	-83			1.216	3709
					1850	1291.11	63.9219			1.21667	-83			1.21667	3711
					1851	1291.59	63.9022			1.21733	-83			1.21733	3712
					1852	1292.07	63.8772			1.218	-82			1.218	3714
					1853	1292.56	63.848			1.21867	-82			1.21867	3715
					1854	1293.04	63.8134			1.21933	-82			1.21933	3717
					1855	1293.52	63.7728			1.22	-82			1.22	3718
					1856	1294	63.726			1.22067	-82			1.22067	3720
					1857	1294.48	63.6728			1.22133	-82			1.22133	3722
					1858	1294.97	63.6129			1.222	-82			1.222	3724
					1859	1295.45	63.5459			1.22267	-82			1.22267	3725
					1860	1295.93	63.471			1.22333	-82			1.22333	3727
					1861	1296.41	63.3863			1.224	-82			1.224	3729
					1862	1296.89	63.2938			1.22467	-81			1.22467	3731
					1863	1297.38	63.1948			1.22533	-81			1.22533	3733
					1864	1297.86	63.0899			1.226	-81			1.226	3735
					1865	1298.34	62.9798			1.22667	-81			1.22667	3737
					1866	1298.82	62.8648			1.22733	-81			1.22733	3738
					1867	1299.31	62.7451			1.228	-81			1.228	3740
					1868	1299.79	62.6211			1.22867	-81			1.22867	3742
					1869	1300.27	62.4936			1.22933	-81			1.22933	3744
					1870	1300.75	62.3624			1.23	-81			1.23	3746
					1871	1301.23	62.228			1.23067	-81			1.23067	3747
					1872	1301.71	62.0903			1.23133	-81			1.23133	3749
					1873	1302.2	61.9496			1.232	-81			1.232	3751
					1874	1302.68	61.8063			1.23267	-80			1.23267	3753
					1875	1303.16	61.6609			1.23333	-80			1.23333	3754
					1876	1303.64	61.5141			1.234	-80			1.234	3756
					1877	1304.13	61.3668			1.23467	-80			1.23467	3757
					1878	1304.61	61.2184			1.23533	-80			1.23533	3759
					1879	1305.09	61.0686			1.236	-80			1.236	3760
					1880	1305.57	60.9175			1.23667	-80			1.23667	3762
					1881	1306.05	60.765			1.23733	-80			1.23733	3763
					1882	1306.54	60.6112			1.238	-80			1.238	3764
					1883	1307.02	60.4562			1.23867	-80			1.23867	3765
					1884	1307.5	60.2999			1.23933	-80			1.23933	3766
					1885	1307.98	60.1418			1.24	-80			1.24	3767
					1886	1308.46	59.9826			1.24067	-80			1.24067	3768
					1887	1308.95	59.823			1.24133	-79			1.24133	3769
					1888	1309.43	59.6629			1.242	-79			1.242	3770
					1889	1309.91	59.5025			1.24267	-79			1.24267	3771
					1890	1310.39	59.3425			1.24333	-79			1.24333	3771
					1891	1310.88	59.183			1.244	-79			1.244	3772
					1892	1311.36	59.0249			1.24467	-79			1.24467	3773
					1893	1311.84	58.8697			1.24533	-79			1.24533	3773
					1894	1312.32	58.7159			1.246	-79			1.246	3773
					1895	1312.8	58.563			1.24667	-79			1.24667	3773
					1896	1313.29	58.4106			1.24733	-79			1.24733	3774
					1897	1313.77	58.2581			1.248	-79			1.248	3773
					1898	1314.25	58.1058			1.24867	-79			1.24867	3773
					1899	1314.73	57.9538			1.24933	-79			1.24933	3773
					1900	1315.21	57.8022			1.25	-79			1.25	3773
					1901	1315.7	57.6516			1.25067	-79			1.25067	3772
					1902	1316.18	57.501			1.25133	-79			1.25133	3772
					1903	1316.66	57.3498			1.252	-79			1.252	3771
					1904	1317.14	57.1979			1.25267	-79			1.25267	3771
					1905	1317.62	57.0457			1.25333	-79			1.25333	3770
					1906	1318.11	56.8917			1.254	-79			1.254	3769
					1907	1318.59	56.7353			1.25467	-79			1.25467	3769
					1908	1319.07	56.5744			1.25533	-79			1.25533	3768
					1909	1319.55	56.4051			1.256	-79			1.256	3767
					1910	1320.04	56.2317			1.25667	-79			1.25667	3766
					1911	1320.52	56.0568			1.25733	-79			1.25733	3765
					1912	1321	55.8816			1.258	-79			1.258	3764
					1913	1321.48	55.7078			1.25867	-79			1.25867	3763
					1914	1321.96	55.5357			1.25933	-79			1.25933	3762
					1915	1322.45	55.3656			1.26	-79			1.26	3761
					1916	1322.93	55.1986			1.26067	-79			1.26067	3761
					1917	1323.41	55.0359			1.26133	-79			1.26133	3760
					1918	1323.89	54.8776			1.262	-79			1.262	3759
					1919	1324.38	54.7241			1.26267	-79			1.26267	3758
					1920	1324.86	54.5757			1.26333	-79			1.26333	3757
					1921	1325.34	54.4327			1.264	-79			1.264	3757
					1922	1325.82	54.2961			1.26467	-79			1.26467	3756
					1923	1326.3	54.1668			1.26533	-79			1.26533	3755
					1924	1326.79	54.0464			1.266	-79			1.266	3755
					1925	1327.27	53.9371			1.26667	-79			1.26667	3754
					1926	1327.75	53.8373			1.26733	-79			1.26733	3754
					1927	1328.23	53.7461			1.268	-79			1.268	3754
					1928	1328.71	53.6636			1.26867	-79			1.26867	3753
					1929	1329.2	53.5898			1.26933	-79			1.26933	3753
					1930	1329.68	53.5243			1.27	-78			1.27	3753
					1931	1330.16	53.4673			1.27067	-78			1.27067	3753
					1932	1330.64	53.4174			1.27133	-78			1.27133	3753
					1933	1331.12	53.3725			1.272	-78			1.272	3753
					1934	1331.61	53.3357			1.27267	-78			1.27267	3753
					1935	1332.09	53.3091			1.27333	-78			1.27333	3753
					1936	1332.57	53.2931			1.274	-78			1.274	3754
					1937	1333.05	53.2874			1.27467	-78			1.27467	3754
					1938	1333.54	53.2952			1.27533	-78			1.27533	3754
					1939	1334.02	53.3177			1.276	-78			1.276	3754
					1940	1334.5	53.3597			1.27667	-78			1.27667	3755
					1941	1334.98	53.4296			1.27733	-78			1.27733	3755
					1942	1335.46	53.5183			1.278	-78			1.278	3756
					1943	1335.95	53.6207			1.27867	-78			1.27867	3756
					1944	1336.43	53.7346			1.27933	-78			1.27933	3757
					1945	1336.91	53.8561			1.28	-78			1.28	3757
					1946	1337.39	53.9851			1.28067	-77			1.28067	3758
					1947	1337.87	54.1212			1.28133	-77			1.28133	3758
					1948	1338.36	54.2624			1.282	-77			1.282	3759
					1949	1338.84	54.4067			1.28267	-77			1.28267	3759
					1950	1339.32	54.5534			1.28333	-77			1.28333	3759
					1951	1339.8	54.7016			1.284	-77			1.284	3760
					1952	1340.29	54.8505			1.28467	-77			1.28467	3760
					1953	1340.77	55.0003			1.28533	-77			1.28533	3761
					1954	1341.25	55.1478			1.286	-77			1.286	3761
					1955	1341.73	55.2912			1.28667	-77			1.28667	3761
					1956	1342.21	55.4263			1.28733	-77			1.28733	3762
					1957	1342.69	55.5468			1.288	-77			1.288	3762
					1958	1343.18	55.6581			1.28867	-77			1.28867	3762
					1959	1343.66	55.7633			1.28933	-77			1.28933	3762
					1960	1344.14	55.8632			1.29	-78			1.29	3762
					1961	1344.62	55.9595			1.29067	-78			1.29067	3763
					1962	1345.11	56.0519			1.29133	-78			1.29133	3763
					1963	1345.59	56.1403			1.292	-78			1.292	3763
					1964	1346.07	56.2261			1.29267	-78			1.29267	3763
					1965	1346.55	56.3112			1.29333	-78			1.29333	3763
					1966	1347.03	56.3938			1.294	-78			1.294	3762
					1967	1347.52	56.4727			1.29467	-78			1.29467	3762
					1968	1348	56.5477			1.29533	-78			1.29533	3762
					1969	1348.48	56.6181			1.296	-78			1.296	3761
					1970	1348.96	56.6838			1.29667	-78			1.29667	3761
					1971	1349.44	56.7443			1.29733	-78			1.29733	3760
					1972	1349.93	56.7987			1.298	-78			1.298	3760
					1973	1350.41	56.8452			1.29867	-78			1.29867	3759
					1974	1350.89	56.8856			1.29933	-78			1.29933	3758
					1975	1351.37	56.9209			1.3	-78			1.3	3758
					1976	1351.86	56.9514			1.30067	-78			1.30067	3757
					1977	1352.34	56.9779			1.30133	-78			1.30133	3756
					1978	1352.82	57.0004			1.302	-79			1.302	3755
					1979	1353.3	57.019			1.30267	-79			1.30267	3754
					1980	1353.78	57.0343			1.30333	-79			1.30333	3753
					1981	1354.27	57.0468			1.304	-79			1.304	3752
					1982	1354.75	57.0564			1.30467	-79			1.30467	3751
					1983	1355.23	57.0627			1.30533	-79			1.30533	3749
					1984	1355.71	57.066			1.306	-79			1.306	3748
					1985	1356.19	57.0661			1.30667	-79			1.30667	3747
					1986	1356.68	57.0633			1.30733	-79			1.30733	3745
					1987	1357.16	57.0576			1.308	-79			1.308	3744
					1988	1357.64	57.049			1.30867	-79			1.30867	3742
					1989	1358.12	57.0374			1.30933	-79			1.30933	3741
					1990	1358.61	57.0232			1.31	-79			1.31	3740
					1991	1359.09	57.0067			1.31067	-79			1.31067	3738
					1992	1359.57	56.988			1.31133	-79			1.31133	3737
					1993	1360.05	56.9676			1.312	-79			1.312	3735
					1994	1360.53	56.9453			1.31267	-79			1.31267	3734
					1995	1361.02	56.9213			1.31333	-79			1.31333	3732
					1996	1361.5	56.8957			1.314	-79			1.314	3730
					1997	1361.98	56.8683			1.31467	-79			1.31467	3729
[truncated: 57,027 more rows]
