# Supplementary material for: Effects of Lagenaria siceraria (Molina) Standl polysaccharides on growth performance, immune function, cecum microorganisms and short-chain fatty acids in broilers
Source: Front Vet Sci. 2024 Oct 15;11:1428623. doi: 10.3389/fvets.2024.1428623 (PMC11520179; doi:10.3389/fvets.2024.1428623)
Supplement: Supplementary file 2 [file Table_2.xlsx]

## Sheet: Cytokine assay
						Repercussions of LSP on cytokine levels and immune organ indices
Fig 2A						Fig 2B						Fig 2C
IL-4						IL-5						IL-12
1	2	3	4	5		1	2	3	4	5		1	2	3	4	5
Control	APS	LSP-h	LSP-m	LSP-l		Control	APS	LSP-h	LSP-m	LSP-l		Control	APS	LSP-h	LSP-m	LSP-l
109.254	195.821	136.119	130.149	157.761		115.562	126.798	125.112	127.921	136.348		573.75	1132.08	915.417	873.75	898.75
115.97	162.985	184.627	131.642	155.522		121.18	143.652	148.708	113.315	149.27		586.25	890.417	977.917	832.083	890.417
110.746	188.358	144.328	155.522	161.493		123.989	144.775	124.551	130.73	141.966		615.417	940.417	919.583	940.417	1090.42
117.463	197.313	175.672	159.254	134.627		111.629	145.899	146.461	144.775	127.36		686.25	1173.75	919.583	998.75	919.583
108.507	177.164	148.06	153.284	142.09		118.371	134.101	130.73	125.112	147.584		619.583	894.583	944.583	969.583	932.083
IL-4						IL-5						IL-12
Duncana						Duncana						Duncana
VAR00001	N	Subset for alpha = 0.05				VAR00001	N	Subset for alpha = 0.05				VAR00001	N	Subset for alpha = 0.05
		1	2	3				1	2					1	2
1	5	112.388				1	5	118.146				1	5	616.25
4	5		145.97			4	5	128.371	128.371			4	5		922.917
5	5		150.299			3	5		135.112			3	5		935.417
3	5		157.761			2	5		139.045			5	5		946.25
2	5			184.328		5	5		140.506			2	5		1006.25
Sig.		1	0.225061	1		Sig.		0.0987789	0.0724481			Sig.		1	0.149412
Means for groups in homogeneous subsets are displayed.						Means for groups in homogeneous subsets are displayed.						Means for groups in homogeneous subsets are displayed.
a. Uses Harmonic Mean Sample Size = 5.000.						a. Uses Harmonic Mean Sample Size = 5.000.						a. Uses Harmonic Mean Sample Size = 5.000.
Fig 2D						Fig 2E						Fig 2F
IFN-γ						sIgA						IgG
1	2	3	4	5		1	2	3	4	5		1	2	3	4	5
Control	APS	LSP-h	LSP-m	LSP-l		Control	APS	LSP-h	LSP-m	LSP-l		Control	APS	LSP-h	LSP-m	LSP-l
109.635	117.448	115.365	113.802	133.073		2173.75	2361.25	2598.75	2523.75	2573.75		115.167	213.5	171.833	153.5	188.5
113.281	129.948	116.406	123.698	119.531		2111.25	2536.25	2661.25	2536.25	2361.25		128.5	176.833	193.5	136.833	151.833
112.76	117.969	123.177	108.594	124.74		2086.25	2223.75	2336.25	2386.25	2498.75		141.833	216.833	191.833	166.833	161.833
103.906	118.49	119.01	122.656	113.802		1773.75	2186.25	2211.25	2423.75	2173.75		136.833	186.833	163.5	161.833	145.167
102.344	111.198	111.719	110.156	112.76		1898.75	2448.75	2323.75	2523.75	2273.75		126.833	171.833	185.167	171.833	151.833
IFN-γ						sIgA						IgG
Duncana						Duncana						Duncana
VAR00001	N	Subset for alpha = 0.05				VAR00001	N	Subset for alpha = 0.05				VAR00001	N	Subset for alpha = 0.05
		1	2					1	2					1	2	3
1	5	108.385				1	5	2008.75				1	5	129.833
4	5	115.781	115.781			2	5		2351.25			4	5		158.167
3	5	117.135	117.135			5	5		2376.25			5	5		159.833
2	5		119.01			3	5		2426.25			3	5			181.167
5	5		120.781			4	5		2478.75			2	5			193.167
Sig.		0.0551836	0.276122			Sig.		1	0.243372			Sig.		1	0.866037	0.232857
Means for groups in homogeneous subsets are displayed.						Means for groups in homogeneous subsets are displayed.						Means for groups in homogeneous subsets are displayed.
a. Uses Harmonic Mean Sample Size = 5.000.						a. Uses Harmonic Mean Sample Size = 5.000.						a. Uses Harmonic Mean Sample Size = 5.000.
Fig 2G
Thymus						spleen						Fabricius
1	2	3	4	5		1	2	3	4	5		1	2	3	4	5
Control	APS	LSP-h	LSP-m	LSP-l		Control	APS	LSP-h	LSP-m	LSP-l		Control	APS	LSP-h	LSP-m	LSP-l
1.19	1.88	1.63	1.39	1.36		1.23	1.98	1.43	1.47	1.41		0.96	1.81	1.47	1.39	1.76
1.23	1.81	1.66	1.46	1.84		1.3	1.79	1.59	1.36	1.77		1.28	1.8	1.63	1.44	1.51
1.01	1.84	1.62	1.53	1.87		1.1	1.77	1.81	1.52	1.91		0.95	2.02	1.66	1.65	1.56
1.32	1.61	1.59	1.65	1.65		1.05	1.88	1.68	1.53	1.89		0.88	1.74	1.75	1.64	1.63
Thymus						spleen						Fabricius
Duncana						Duncana						Duncana
VAR00001	N	Subset for alpha = 0.05				VAR00001	N	Subset for alpha = 0.05				VAR00001	N	Subset for alpha = 0.05
		1	2	3				1	2	3				1	2	3
1	4	1.1875				1	4	1.17				1	4	1.0175
4	4		1.5075			4	4		1.47			4	4		1.53
3	4		1.625	1.625		3	4		1.6275	1.6275		5	4		1.615
5	4		1.68	1.68		5	4			1.745		3	4		1.6275
2	4			1.785		2	4			1.855		2	4			1.8425
Sig.		1	0.120832	0.148205		Sig.		1	0.149996	0.0540511		Sig.		1	0.346161	1
Means for groups in homogeneous subsets are displayed.						Means for groups in homogeneous subsets are displayed.						Means for groups in homogeneous subsets are displayed.
a. Uses Harmonic Mean Sample Size = 4.000.						a. Uses Harmonic Mean Sample Size = 4.000.						a. Uses Harmonic Mean Sample Size = 4.000.
