# Supplementary material for: Effects of Lagenaria siceraria (Molina) Standl polysaccharides on growth performance, immune function, cecum microorganisms and short-chain fatty acids in broilers
Source: Front Vet Sci. 2024 Oct 15;11:1428623. doi: 10.3389/fvets.2024.1428623 (PMC11520179; doi:10.3389/fvets.2024.1428623)
Supplement: Supplementary file 3 [file Table_3.xlsx]

## Sheet: growth performance
						Effect of LSP on growth performance of broilers
ADWG						ADFI						F/G
1	2	3	4	5		1	2	3	4	5		1	2	3	4	5
Comtrol	APS	LSP-H	LSP-M	LSP-L		Comtrol	APS	LSP-H	LSP-M	LSP-L		Comtrol	APS	LSP-H	LSP-M	LSP-L
15.63	26.43	24.31	22.675	23.04		98	125	117	114	115		6.26999	4.72947	4.81283	5.02756	4.99132
17.74	24.46	23.07	21.995	24.35		101	112	114	110	120		5.69335	4.5789	4.94148	5.00114	4.92813
19.25	27.4	24.9	21.78	23.21		110	130	119	113	114		5.71429	4.74453	4.77912	5.18825	4.91168
17.54	27.43	24.96	24.25	22.24		103	134	120	120	107		5.87229	4.88516	4.80769	4.94845	4.81115
ADWG						ADFI						F/G
Duncana						Duncana						Duncana
VAR00001	N	Subset for alpha = 0.05				VAR00001	N	Subset for alpha = 0.05				VAR00001	N	Subset for alpha = 0.05
		1	2	3				1	2	3				1	2	3
1	4	17.54				1	4	103				2	4	4.73452
4	4		22.675			5	4		114			3	4	4.83528	4.83528
5	4		23.21			4	4		114.25			5	4	4.91057	4.91057
3	4		24.31			3	4		117.5	117.5		4	4		5.04135
2	4			26.43		2	4			125.25		1	4			5.88748
Sig.		1	0.0808196	1		Sig.		1	0.434912	0.080389		Sig.		0.128961	0.0791349	1
Means for groups in homogeneous subsets are displayed.						Means for groups in homogeneous subsets are displayed.						Means for groups in homogeneous subsets are displayed.
a. Uses Harmonic Mean Sample Size = 4.000.						a. Uses Harmonic Mean Sample Size = 4.000.						a. Uses Harmonic Mean Sample Size = 4.000.
