# Supplementary material for: Effects of Lagenaria siceraria (Molina) Standl polysaccharides on growth performance, immune function, cecum microorganisms and short-chain fatty acids in broilers
Source: Front Vet Sci. 2024 Oct 15;11:1428623. doi: 10.3389/fvets.2024.1428623 (PMC11520179; doi:10.3389/fvets.2024.1428623)
Supplement: Supplementary file 4 [file Table_4.xlsx]

## Sheet: slaughtering performance
						Effect of LSP on slaughter performance indexes of broiler chickens
Dressing percentage							Percentage of half-eviscerated yield						Percentage of eviscerated yield
1	2	3	4	5			1	2	3	4	5		1	2	3	4	5
Control	APS	LSP-H	LSP-M	LSP-L			Control	APS	LSP-H	LSP-M	LSP-L		Control	APS	LSP-H	LSP-M	LSP-L
94.351	97.5435	96.1864	95.1821	97.0315			91.9471	94.8823	93.0085	93.6545	93.1354		74.5192	76.2538	77.1186	74.1481	75.6957
93.2558	98.0433	98.7736	96.6851	96.6829			91.2791	95.8805	92.9245	92.1547	95.0244		74.0698	78.2698	75.1887	75.2486	76.4878
94.5255	96.3066	96.4322	96.9072	96.293			92.0925	95.2909	93.578	93.929	93.3804		73.3577	79.3167	73.4964	73.425	77.3169
93.6196	96.6015	96.5193	94.5631	95.7601			92.1472	93.0331	94.2615	92.4272	93.7952		72.8834	77.0603	74.9765	75.6311	75.9049
Dressing percentage							Percentage of half-eviscerated yield						Percentage of eviscerated yield
Duncana							Duncana						Duncana
VAR00001	N	Subset for alpha = 0.05					VAR00001	N	Subset for alpha = 0.05				VAR00001	N	Subset for alpha = 0.05
		1	2						1	2	3				1	2	3
5	4	93.938					5	4	91.8665				5	4	73.7075
2	4		95.8344				2	4	93.0413	93.0413			2	4	74.6132	74.6132
3	4		96.4419				1	4		93.4431			1	4	75.1951	75.1951
1	4		96.9779				3	4		93.8339	93.8339		3	4		76.3513	76.3513
4	4		97.1237				4	4			94.7717		4	4			77.7252
Sig.		1	0.0810704				Sig.		0.0667893	0.224997	0.135489		Sig.		0.0899198	0.0508715	0.0990252
Means for groups in homogeneous subsets are displayed.							Means for groups in homogeneous subsets are displayed.						Means for groups in homogeneous subsets are displayed.
a. Uses Harmonic Mean Sample Size = 4.000.							a. Uses Harmonic Mean Sample Size = 4.000.						a. Uses Harmonic Mean Sample Size = 4.000.
Percentage of breast muscle							Percentage of leg muscle						Percentage of abdominal fat
1	2	3	4	5			1	2	3	4	5		1	2	3	4	5
Control	APS	LSP-H	LSP-M	LSP-L			Control	APS	LSP-H	LSP-M	LSP-L		Control	APS	LSP-H	LSP-M	LSP-L
10.6528	16.2537	14.2516	13.0755	15.1083			11.4432	16.508	14.3742	13.4898	15.7324		2.12794	1.35013	1.30938	1.64311	1.70855
11.8249	17.1083	16.8315	12.9371	14.7975			11.9837	17.8133	16.7762	13.3144	15.5896		2.41879	1.27078	1.60314	1.74953	1.83489
10.9934	18.2342	14.3925	14.2656	17.848			11.3787	17.8148	15.3344	16.8867	14.5547		2.39036	1.52722	1.57014	1.53817	1.5861
11.1145	17.8146	15.9303	15.6063	15.726			12.1646	18.2738	15.5427	16.5362	16.3172		2.15806	1.58996	1.65867	1.83443	1.32847
Percentage of breast muscle							Percentage of leg muscle						Percentage of abdominal fat
Duncana							Duncana						Duncana
VAR00001	N	Subset for alpha = 0.05					VAR00001	N	Subset for alpha = 0.05				VAR00001	N	Subset for alpha = 0.05
		1	2	3	4				1	2	3				1	2
5	4	11.1464					5	4	11.7426				4	4	1.43452
2	4		13.9711				2	4		15.0568			1	4	1.53533
1	4		15.3515	15.3515			1	4		15.5069			3	4	1.6145
3	4			15.87	15.87		3	4		15.5485			2	4	1.69131
4	4				17.3527		4	4			17.6025		5	4		2.27379
Sig.		1	0.0944597	0.512708	0.074409		Sig.		1	0.554179	1		Sig.		0.0564139	1
Means for groups in homogeneous subsets are displayed.							Means for groups in homogeneous subsets are displayed.						Means for groups in homogeneous subsets are displayed.
a. Uses Harmonic Mean Sample Size = 4.000.							a. Uses Harmonic Mean Sample Size = 4.000.						a. Uses Harmonic Mean Sample Size = 4.000.
Drip loss rate							Cooking loss rate
1	2	3	4	5			1	2	3	4	5
Control	APS	LSP-H	LSP-M	LSP-L			Control	43.1626	44.7975	45.0037	47.0662
2.55454	1.29656	1.57298	1.68012	1.59307			APS	38.5565	38.8316	37.4266	37.9618
2.95335	1.44821	1.54099	1.52279	1.57932			LSP-H	40.6164	39.9181	40.0753	41.9237
2.57987	1.23334	1.58968	1.38033	1.5917			LSP-M	42.3287	42.8594	42.6444	40.2919
2.21204	1.37308	1.53145	1.49112	1.48056			LSP-L	42.8216	41.6971	41.826	40.0055
Drip loss rate							Cooking loss rate
Duncana							Duncana
VAR00001	N	Subset for alpha = 0.05					VAR00001	N	Subset for alpha = 0.05
		1	2						1	2	3
4	4	1.33779					4	4	38.1941
2	4	1.51859					1	4		40.6334
1	4	1.55878					3	4		41.5875
3	4	1.56116					2	4		42.0311
5	4		2.57495				5	4			45.0075
Sig.		0.0779628	1				Sig.		1	0.12104	1
Means for groups in homogeneous subsets are displayed.							Means for groups in homogeneous subsets are displayed.
a. Uses Harmonic Mean Sample Size = 4.000.							a. Uses Harmonic Mean Sample Size = 4.000.
