# Supplementary material for: Effects of Lagenaria siceraria (Molina) Standl polysaccharides on growth performance, immune function, cecum microorganisms and short-chain fatty acids in broilers
Source: Front Vet Sci. 2024 Oct 15;11:1428623. doi: 10.3389/fvets.2024.1428623 (PMC11520179; doi:10.3389/fvets.2024.1428623)
Supplement: Supplementary file 5 [file Table_5.xlsx]

## Sheet: SCFAs
					Content of different SCFAs in each group
Propionic acid					Isovaleric acid						Isobutyric acid
1	2	3			1	2	3				1	2	3
Control	APS	LSP			Control	APS	LSP				Control	APS	LSP
440.751	490.458	648.098			17.362	41.384	40.444				33.0107	49.0652	70.4478
325.678	564.584	491.854			28.1799	41.5056	40.04				52.0208	69.1575	55.364
567.722	616.143	505.662			25.7717	53.42	44.1228				46.7561	81.4539	63.4715
341.995	540.91	691.537			33.115	76.0548	27.8648				54.8653	64.4	57.6068
369.165	610.825	451.258			32.4559	59.6365	47.7086				28.5709	48.4875	63.5838
409.06	564.58	484.146			27.3769	48.5031	39.93				41.3219	73.8501	62.09
Propionic acid					Isovaleric acid						Isobutyric acid
Duncana					Duncana						Duncana
VAR00001	N	Subset for alpha = 0.05			VAR00001	N	Subset for alpha = 0.05				VAR00001	N	Subset for alpha = 0.05
		1	2				1	2	3				1	2
1	6	409.062			1	6	27.3783				1	6	42.7583
3	6		545.427		3	6		40.0167			3	6		62.0933
2	6		564.583		2	6			53.4167		2	6		64.4033
Sig.		1	0.688788		Sig.		1	1	1		Sig.		1	0.70187
Means for groups in homogeneous subsets are displayed.					Means for groups in homogeneous subsets are displayed.						Means for groups in homogeneous subsets are displayed.
a. Uses Harmonic Mean Sample Size = 6.000.					a. Uses Harmonic Mean Sample Size = 6.000.						a. Uses Harmonic Mean Sample Size = 6.000.
Valeric acid					Acetic acid						Caproic acid
1	2	3			1	2	3				1	2	3
Control	APS	LSP			Control	APS	LSP				Control	APS	LSP
73.076	57.3124	43.0234			1763.49	1630.75	2808.77				0.6091	0.8481	0.8642
57.4701	73.983	60.2882			1283.8	1834.15	1726.54				0.5179	0.82	0.7825
31.1667	73.4608	65.2028			1343.8	1365.63	1866.15				0.4235	0.7571	0.7953
60.315	88.3652	56.207			1607.32	1884.92	2588.84				0.855	1.0219	1.3229
60.1874	52.6741	46.3571			1937	1705.96	1966.92				0.8917	0.5895	0.94
56.44	69.14	57.01			1699.38	1448.98	2160.01				0.8574	0.8849	0.96
Valeric acid					Acetic acid						Caproic acid
Duncana					Duncana						Duncana
VAR00001	N	Subset for alpha = 0.05			VAR00001	N	Subset for alpha = 0.05				VAR00001	N	Subset for alpha = 0.05
		1					1	2					1	2
3.00	6	54.6817			1.00	6	1605.8				1.00	6	0.693333
1.00	6	56.445			2.00	6	1645.06				2.00	6	0.82	0.82
2.00	6	69.155			3.00	6		2186.21			3.00	6		0.943333
Sig.		0.062982			Sig.		0.829306	1			Sig.		0.249595	0.261726
Means for groups in homogeneous subsets are displayed.					Means for groups in homogeneous subsets are displayed.						Means for groups in homogeneous subsets are displayed.
a. Uses Harmonic Mean Sample Size = 6.000.					a. Uses Harmonic Mean Sample Size = 6.000.						a. Uses Harmonic Mean Sample Size = 6.000.
Butyric acid
Control	APS	LSP
313.172	334.08	250.847
120.86	300.741	228.452
156.733	258.868	289.959
234.97	245.167	284.022
276.767	188.719	263.32
307.299	201.433	266.44
Butyric acid
Duncana
VAR00001	N	Subset for alpha = 0.05
		1
1.00	6	234.967
2.00	6	254.835
3.00	6	263.84
Sig.		0.426802
Means for groups in homogeneous subsets are displayed.
a. Uses Harmonic Mean Sample Size = 6.000.
